# Supplementary material for: Gut Microbiome and Putative Resistome of Inca and Italian Nobility Mummies
Source: Genes (Basel). 2017 Nov 7;8(11):310. doi: 10.3390/genes8110310 (PMC5704223; doi:10.3390/genes8110310)
Supplement: Supplementary file 1 [file genes-08-00310-s001.zip]

Archive with 14 entries (14 files):
- Supplementary Figure 1_Source_Tracker_All.tif
- Supplementary Figure 2_Alpha diversities.tif
- Supplementary Figure 3_Procrustes.tif
- Supplementary Figure 4_MapDamage.tif
- Supplementary Figure 4_MapDamage-2.tif
- Supplementary Figure 5_Functional categories.tif
- Supplementary Figure 6_CAZymes per type.tif
- Supplementary Figure 7_Taxa contributing CAZymes.tif
- Supplementary Table 1-2.docx
- Supplementary Table 2_Shared OTUs.docx
- Supplementary Table 3.docx
- Supplementary Table 4_Read and contig information.docx
- Supplementary Dataset 1_Group_significance_Analyses.xls
- Supplemetary_Dataset_2.txt
