# Supplementary material for: Gut Microbiome and Putative Resistome of Inca and Italian Nobility Mummies
Source: Genes (Basel). 2017 Nov 7;8(11):310. doi: 10.3390/genes8110310 (PMC5704223; doi:10.3390/genes8110310)
Supplement: Supplementary file 1 [file genes-08-00310-s001.zip › Supplementary Dataset 1_Group_significance_Analyses.xls]

## Sheet: Supplementary Dataset 1_Group_s
OTU	Test-Statistic	P	FDR_P	Bonferroni_P	Peruvian_mean	Italian_mean	taxonomy
1067006	7.71429	0.00547855	0.414762	1	2	0	k__Bacteria; p__Proteobacteria; c__Betaproteobacteria; o__Neisseriales; f__Neisseriaceae; g__Neisseria; s__
584571	6.11321	0.0134175	0.414762	1	0	13	k__Bacteria; p__Firmicutes; c__Bacilli; o__Lactobacillales; f__Lactobacillaceae; g__Lactobacillus; s__
4446058	6.11321	0.0134175	0.414762	1	0	3.83333	k__Bacteria; p__Firmicutes; c__Bacilli; o__Bacillales; f__Staphylococcaceae; g__Staphylococcus
New.CleanUp.ReferenceOTU2743	6.11321	0.0134175	0.414762	1	0	2.16667	k__Bacteria; p__Firmicutes; c__Clostridia; o__Clostridiales; f__Lachnospiraceae; g__; s__
3393186	5.83784	0.0156851	0.414762	1	0	4.83333	k__Bacteria; p__Proteobacteria; c__Betaproteobacteria; o__Neisseriales; f__Neisseriaceae; g__; s__
238109	5.83784	0.0156851	0.414762	1	0	7.83333	k__Bacteria; p__Proteobacteria; c__Betaproteobacteria; o__Burkholderiales; f__Comamonadaceae; g__; s__
222209	5.78571	0.0161569	0.414762	1	0	72.5	k__Bacteria; p__Proteobacteria; c__Alphaproteobacteria; o__Rhizobiales; f__Bradyrhizobiaceae; g__; s__
1073436	5.78571	0.0161569	0.414762	1	0	6.83333	k__Bacteria; p__Firmicutes; c__Bacilli; o__Bacillales; f__Staphylococcaceae; g__Staphylococcus; s__
974121	5.78571	0.0161569	0.414762	1	0	13.5	k__Bacteria; p__Proteobacteria; c__Gammaproteobacteria; o__Pseudomonadales; f__Pseudomonadaceae; g__Pseudomonas; s__
255161	5.78571	0.0161569	0.414762	1	0	15.6667	k__Bacteria; p__Firmicutes; c__Bacilli; o__Bacillales
New.CleanUp.ReferenceOTU2590	5.78571	0.0161569	0.414762	1	0	6.5	k__Bacteria; p__Firmicutes; c__Clostridia; o__Clostridiales; f__[Tissierellaceae]; g__Tepidimicrobium; s__
New.CleanUp.ReferenceOTU7349	5.78571	0.0161569	0.414762	1	0	5.66667	k__Bacteria; p__Proteobacteria; c__Betaproteobacteria; o__Burkholderiales; f__Alcaligenaceae; g__; s__
505587	5.68421	0.0171182	0.414762	1	0	37.6667	k__Bacteria; p__Firmicutes; c__Clostridia; o__Clostridiales; f__[Tissierellaceae]; g__Finegoldia; s__
990864	5.68421	0.0171182	0.414762	1	0	17.6667	k__Bacteria; p__Proteobacteria; c__Gammaproteobacteria; o__Pseudomonadales; f__Moraxellaceae; g__Enhydrobacter; s__
2062160	5.68421	0.0171182	0.414762	1	0	47.5	k__Bacteria; p__Proteobacteria; c__Deltaproteobacteria; o__Myxococcales; f__; g__; s__
4431853	5.68421	0.0171182	0.414762	1	0	6.83333	k__Bacteria; p__Firmicutes; c__Bacilli; o__Bacillales; f__Bacillaceae
4401692	5.68421	0.0171182	0.414762	1	0	8	k__Bacteria; p__Firmicutes; c__Bacilli; o__Bacillales; f__Bacillaceae
358068	5.68421	0.0171182	0.414762	1	0	13.3333	k__Bacteria; p__Proteobacteria; c__Betaproteobacteria; o__Burkholderiales; f__Comamonadaceae; g__Methylibium; s__
564704	5.68421	0.0171182	0.414762	1	0	29.5	k__Bacteria; p__Firmicutes; c__Bacilli; o__Lactobacillales; f__Leuconostocaceae; g__; s__
816470	5.63478	0.0176075	0.414762	1	0	4.83333	k__Bacteria; p__Firmicutes; c__Bacilli; o__Bacillales; f__Bacillaceae; g__; s__
998905	5.63478	0.0176075	0.414762	1	0	37.1667	k__Bacteria; p__Proteobacteria; c__Alphaproteobacteria; o__Caulobacterales; f__Caulobacteraceae; g__Mycoplana; s__
4380507	5.63478	0.0176075	0.414762	1	0	75.8333	k__Bacteria; p__Firmicutes; c__Bacilli; o__Bacillales; f__Bacillaceae
1016369	5.63478	0.0176075	0.414762	1	0	25.6667	k__Bacteria; p__Firmicutes; c__Bacilli; o__Bacillales; f__Listeriaceae; g__Brochothrix
579608	5.63478	0.0176075	0.414762	1	0	27.8333	k__Bacteria; p__Firmicutes; c__Bacilli; o__Lactobacillales; f__Streptococcaceae; g__Streptococcus; s__
217734	5.63478	0.0176075	0.414762	1	0	33.3333	k__Bacteria; p__Firmicutes; c__Bacilli; o__Lactobacillales; f__Streptococcaceae; g__Streptococcus; s__anginosus
977188	5.63478	0.0176075	0.414762	1	0	13.3333	k__Bacteria; p__Firmicutes; c__Bacilli; o__Bacillales; f__Staphylococcaceae; g__Staphylococcus; s__
1075821	5.63478	0.0176075	0.414762	1	0	26	k__Bacteria; p__Firmicutes; c__Bacilli; o__Lactobacillales; f__Aerococcaceae; g__Alloiococcus; s__
1113297	5.63478	0.0176075	0.414762	1	0	72.6667	k__Bacteria; p__Proteobacteria; c__Gammaproteobacteria; o__Oceanospirillales; f__Halomonadaceae; g__; s__
828043	5.63478	0.0176075	0.414762	1	0	27.5	k__Bacteria; p__Firmicutes; c__Bacilli; o__Lactobacillales; f__Streptococcaceae; g__Streptococcus; s__
554346	5.63478	0.0176075	0.414762	1	0	124.333	k__Bacteria; p__Proteobacteria; c__Gammaproteobacteria; o__Vibrionales; f__Vibrionaceae; g__Photobacterium; s__
617833	5.63478	0.0176075	0.414762	1	0	9.16667	k__Bacteria; p__Firmicutes; c__Bacilli; o__Bacillales
870751	5.63478	0.0176075	0.414762	1	0	5.66667	k__Bacteria; p__Firmicutes; c__Bacilli; o__Bacillales; f__Staphylococcaceae; g__Staphylococcus
580992	5.63478	0.0176075	0.414762	1	0	49.8333	k__Bacteria; p__Proteobacteria; c__Alphaproteobacteria; o__Sphingomonadales; f__Sphingomonadaceae; g__Sphingomonas; s__
709971	5.63478	0.0176075	0.414762	1	0	234	k__Bacteria; p__Proteobacteria; c__Alphaproteobacteria; o__Rhizobiales; f__Bradyrhizobiaceae; g__; s__
1068082	5.63478	0.0176075	0.414762	1	0	6.16667	k__Bacteria; p__Firmicutes; c__Bacilli; o__Bacillales; f__Planococcaceae; g__; s__
4351987	5.63478	0.0176075	0.414762	1	0	6.83333	k__Bacteria; p__Firmicutes; c__Clostridia; o__Clostridiales; f__[Tissierellaceae]; g__Tepidimicrobium; s__
3149595	5.63478	0.0176075	0.414762	1	0	42.5	k__Bacteria; p__Firmicutes; c__Clostridia; o__Clostridiales; f__Clostridiaceae; g__; s__
173333	5.63478	0.0176075	0.414762	1	0	13	k__Bacteria; p__Firmicutes; c__Bacilli; o__Bacillales; f__Staphylococcaceae; g__Staphylococcus; s__sciuri
New.ReferenceOTU16	5.63478	0.0176075	0.414762	1	0	15.3333	k__Bacteria; p__Firmicutes; c__Clostridia; o__Clostridiales; f__[Tissierellaceae]; g__; s__
New.CleanUp.ReferenceOTU3823	5.63478	0.0176075	0.414762	1	0	22.3333	k__Bacteria; p__Actinobacteria; c__Actinobacteria; o__Actinomycetales; f__Pseudonocardiaceae; g__Saccharopolyspora; s__
New.CleanUp.ReferenceOTU6774	5.63478	0.0176075	0.414762	1	0	11.6667	k__Bacteria; p__Firmicutes; c__Clostridia; o__Clostridiales; f__[Tissierellaceae]; g__; s__
566216	5.58621	0.0181025	0.414762	1	0	42.8333	k__Bacteria; p__Proteobacteria; c__Gammaproteobacteria; o__Pseudomonadales; f__Moraxellaceae; g__Psychrobacter; s__pacificensis
533246	5.58621	0.0181025	0.414762	1	0	49.8333	k__Bacteria; p__Proteobacteria; c__Gammaproteobacteria; o__Pseudomonadales; f__Pseudomonadaceae; g__Pseudomonas; s__fragi
544177	5.58621	0.0181025	0.414762	1	0	54.8333	k__Bacteria; p__Proteobacteria; c__Gammaproteobacteria; o__Pseudomonadales; f__Pseudomonadaceae; g__; s__
1146945	5.58621	0.0181025	0.414762	1	0	34.5	k__Bacteria; p__Firmicutes; c__Bacilli; o__Bacillales; f__Bacillaceae; g__Virgibacillus; s__
895220	5.58621	0.0181025	0.414762	1	0	38	k__Bacteria; p__Proteobacteria; c__Betaproteobacteria; o__Burkholderiales; f__Comamonadaceae; g__Delftia; s__
1040713	5.58621	0.0181025	0.414762	1	0	132.5	k__Bacteria; p__Actinobacteria; c__Actinobacteria; o__Actinomycetales; f__Corynebacteriaceae; g__Corynebacterium; s__
140871	5.58621	0.0181025	0.414762	1	0	56.8333	k__Bacteria; p__Proteobacteria; c__Gammaproteobacteria; o__Pseudomonadales; f__Moraxellaceae; g__; s__
2850749	5.58621	0.0181025	0.414762	1	0	30.1667	k__Bacteria; p__Firmicutes; c__Clostridia; o__Clostridiales; f__Clostridiaceae; g__Clostridium; s__
562618	5.58621	0.0181025	0.414762	1	0	68	k__Bacteria; p__Proteobacteria; c__Gammaproteobacteria; o__Pseudomonadales; f__Moraxellaceae; g__Acinetobacter; s__
1097359	5.58621	0.0181025	0.414762	1	0	50.6667	k__Bacteria; p__Proteobacteria; c__Gammaproteobacteria; o__Pseudomonadales; f__Moraxellaceae; g__Acinetobacter; s__
711184	5.58621	0.0181025	0.414762	1	0	36.3333	k__Bacteria; p__Firmicutes; c__Bacilli; o__Bacillales; f__Staphylococcaceae; g__Staphylococcus
589597	5.58621	0.0181025	0.414762	1	0	45	k__Bacteria; p__Proteobacteria; c__Gammaproteobacteria; o__Pseudomonadales; f__Pseudomonadaceae; g__Pseudomonas; s__viridiflava
961454	5.58621	0.0181025	0.414762	1	0	127.667	k__Bacteria; p__Firmicutes; c__Bacilli; o__Bacillales; f__Staphylococcaceae; g__Staphylococcus; s__
580625	5.58621	0.0181025	0.414762	1	0	71.8333	k__Bacteria; p__Proteobacteria; c__Alphaproteobacteria; o__Rhizobiales; f__Bradyrhizobiaceae; g__; s__
1069816	5.58621	0.0181025	0.414762	1	0	297.833	k__Bacteria; p__Actinobacteria; c__Actinobacteria; o__Actinomycetales; f__Corynebacteriaceae; g__Corynebacterium; s__
575630	5.58621	0.0181025	0.414762	1	0	29.1667	k__Bacteria; p__Proteobacteria; c__Betaproteobacteria; o__Burkholderiales; f__Alcaligenaceae; g__; s__
690461	5.58621	0.0181025	0.414762	1	0	146	k__Bacteria; p__Proteobacteria; c__Deltaproteobacteria; o__Myxococcales; f__; g__; s__
820945	5.58621	0.0181025	0.414762	1	0	94.3333	k__Bacteria; p__Firmicutes; c__Bacilli; o__Lactobacillales; f__Aerococcaceae; g__; s__
848816	5.58621	0.0181025	0.414762	1	0	33.8333	k__Bacteria; p__Firmicutes; c__Bacilli; o__Bacillales; f__Bacillaceae; g__Bacillus
New.ReferenceOTU18	5.58621	0.0181025	0.414762	1	0	11.6667	k__Bacteria; p__Firmicutes; c__Bacilli; o__Bacillales; f__Staphylococcaceae; g__Staphylococcus; s__
New.ReferenceOTU39	5.58621	0.0181025	0.414762	1	0	34.1667	k__Bacteria; p__Firmicutes; c__Clostridia; o__Clostridiales; f__[Tissierellaceae]
New.ReferenceOTU10	5.58621	0.0181025	0.414762	1	0	129	k__Bacteria; p__Firmicutes; c__Clostridia; o__Clostridiales; f__[Tissierellaceae]; g__Tepidimicrobium; s__
New.ReferenceOTU0	5.58621	0.0181025	0.414762	1	0	77.1667	k__Bacteria; p__Actinobacteria; c__Actinobacteria; o__Actinomycetales; f__Corynebacteriaceae; g__Corynebacterium; s__
New.ReferenceOTU22	5.58621	0.0181025	0.414762	1	0	786.667	k__Bacteria; p__Firmicutes; c__Bacilli; o__Bacillales; f__Bacillaceae; g__Natronobacillus; s__
5547	5.53846	0.0186029	0.414762	1	1	50.6667	k__Bacteria; p__Proteobacteria; c__Alphaproteobacteria; o__Caulobacterales; f__Caulobacteraceae; g__; s__
1038641	5.49153	0.0191089	0.414762	1	0.333333	67	k__Bacteria; p__Firmicutes; c__Bacilli; o__Lactobacillales; f__Aerococcaceae; g__; s__
1009894	5.49153	0.0191089	0.414762	1	1.33333	180	k__Bacteria; p__Proteobacteria; c__Gammaproteobacteria; o__Pseudomonadales; f__Moraxellaceae; g__Acinetobacter; s__johnsonii
1108960	5.44538	0.0196202	0.414762	1	14.3333	2129.67	k__Bacteria; p__Proteobacteria; c__Alphaproteobacteria; o__Sphingomonadales; f__Sphingomonadaceae; g__Sphingomonas; s__
995960	5.44538	0.0196202	0.414762	1	0.333333	146.833	k__Bacteria; p__Actinobacteria; c__Actinobacteria; o__Actinomycetales; f__Dermabacteraceae; g__Brachybacterium; s__conglomeratum
1078207	5.44538	0.0196202	0.414762	1	4	205.667	k__Bacteria; p__Firmicutes; c__Bacilli; o__Lactobacillales; f__Streptococcaceae; g__Streptococcus; s__
542475	5.44538	0.0196202	0.414762	1	2	269	k__Bacteria; p__Proteobacteria; c__Alphaproteobacteria; o__Rhizobiales; f__Methylobacteriaceae; g__Methylobacterium
864140	5.44538	0.0196202	0.414762	1	0.333333	29.8333	k__Bacteria; p__Firmicutes; c__Bacilli; o__Bacillales; f__Bacillaceae; g__; s__
1105928	5.44538	0.0196202	0.414762	1	3	161.333	k__Bacteria; p__Firmicutes; c__Clostridia; o__Clostridiales; f__Clostridiaceae; g__Clostridium; s__
903158	5.44538	0.0196202	0.414762	1	0.333333	50	k__Bacteria; p__Actinobacteria; c__Actinobacteria; o__Actinomycetales; f__Dermabacteraceae; g__Brachybacterium; s__conglomeratum
1084865	5.44538	0.0196202	0.414762	1	1	1315	k__Bacteria; p__Firmicutes; c__Bacilli; o__Bacillales; f__Staphylococcaceae; g__Staphylococcus; s__
814971	5.44538	0.0196202	0.414762	1	0.333333	36.3333	k__Bacteria; p__Firmicutes; c__Bacilli; o__Bacillales; f__Bacillaceae; g__Virgibacillus; s__
4400162	5.44538	0.0196202	0.414762	1	2.66667	723.167	k__Bacteria; p__Firmicutes; c__Clostridia; o__Clostridiales; f__[Tissierellaceae]; g__Tepidimicrobium; s__
3029519	5.44538	0.0196202	0.414762	1	0.333333	269.667	k__Bacteria; p__Firmicutes; c__Clostridia; o__Clostridiales; f__[Tissierellaceae]; g__; s__
321110	5.44538	0.0196202	0.414762	1	7.66667	3200.67	k__Bacteria; p__Firmicutes; c__Clostridia; o__Clostridiales; f__[Tissierellaceae]; g__; s__
New.ReferenceOTU17	5.44538	0.0196202	0.414762	1	1	206.167	k__Bacteria; p__Cyanobacteria; c__4C0d-2; o__MLE1-12; f__; g__; s__
New.ReferenceOTU11	5.44538	0.0196202	0.414762	1	3	107.333	k__Bacteria; p__Firmicutes; c__Bacilli; o__Bacillales; f__Bacillaceae; g__; s__
New.CleanUp.ReferenceOTU3533	5.44538	0.0196202	0.414762	1	0.333333	67.3333	k__Bacteria; p__Firmicutes; c__Bacilli; o__Bacillales; f__Bacillaceae; g__; s__
922362	5.4	0.0201368	0.414762	1	1.66667	349.167	k__Bacteria; p__Actinobacteria; c__Actinobacteria; o__Actinomycetales; f__Pseudonocardiaceae; g__Saccharopolyspora; s__
914235	5.4	0.0201368	0.414762	1	1	216.833	k__Bacteria; p__Actinobacteria; c__Actinobacteria; o__Actinomycetales; f__Brevibacteriaceae; g__Brevibacterium; s__
New.ReferenceOTU13	5.4	0.0201368	0.414762	1	3	954.833	k__Bacteria; p__Actinobacteria; c__Actinobacteria; o__Actinomycetales; f__Pseudonocardiaceae
220242	4.89831	0.0268831	0.414762	1	0.333333	9.16667	k__Bacteria; p__Firmicutes; c__Clostridia; o__Clostridiales; f__Clostridiaceae; g__Clostridium; s__
807693	4.57143	0.0325094	0.414762	1	1.33333	0	k__Bacteria; p__Firmicutes; c__Bacilli; o__Bacillales; f__Bacillaceae; g__; s__
942534	4.57143	0.0325094	0.414762	1	0.666667	0	k__Bacteria; p__Proteobacteria; c__Betaproteobacteria; o__Neisseriales; f__Neisseriaceae; g__; s__
285497	4.5	0.0338949	0.414762	1	0	3.16667	k__Bacteria; p__Proteobacteria; c__Alphaproteobacteria; o__Caulobacterales; f__Caulobacteraceae; g__; s__
4336568	4.5	0.0338949	0.414762	1	0	1.33333	k__Bacteria; p__Proteobacteria; c__Alphaproteobacteria; o__Sphingomonadales; f__Sphingomonadaceae; g__Sphingobium; s__
347529	4.5	0.0338949	0.414762	1	34.6667	0	k__Bacteria; p__Firmicutes; c__Bacilli; o__Turicibacterales; f__Turicibacteraceae; g__Turicibacter; s__
963779	4.5	0.0338949	0.414762	1	0	8.5	k__Bacteria; p__Proteobacteria; c__Alphaproteobacteria; o__Rhizobiales; f__Rhizobiaceae
426638	4.5	0.0338949	0.414762	1	2	0	k__Bacteria; p__Firmicutes; c__Clostridia; o__Clostridiales; f__Clostridiaceae; g__; s__
325419	4.5	0.0338949	0.414762	1	2	0	k__Bacteria; p__Firmicutes; c__Clostridia; o__Clostridiales; f__Clostridiaceae; g__; s__
823548	4.5	0.0338949	0.414762	1	8.66667	0	k__Bacteria; p__Firmicutes; c__Bacilli; o__Bacillales; f__Bacillaceae; g__; s__
New.CleanUp.ReferenceOTU3544	4.5	0.0338949	0.414762	1	7	0	k__Bacteria; p__Firmicutes; c__Clostridia; o__Clostridiales; f__Clostridiaceae; g__Clostridium; s__
New.CleanUp.ReferenceOTU4473	4.5	0.0338949	0.414762	1	0	1.16667	k__Bacteria; p__Firmicutes; c__Bacilli; o__Bacillales; f__Staphylococcaceae; g__Staphylococcus
New.CleanUp.ReferenceOTU5272	4.5	0.0338949	0.414762	1	1.66667	0	k__Bacteria; p__Firmicutes; c__Clostridia; o__Clostridiales; f__Clostridiaceae; g__Clostridium; s__
New.CleanUp.ReferenceOTU7269	4.5	0.0338949	0.414762	1	2	0	k__Bacteria; p__Firmicutes; c__Bacilli; o__Bacillales; f__Paenibacillaceae; g__Paenibacillus; s__
1003206	4.41379	0.0356495	0.414762	1	0.666667	39.5	k__Bacteria; p__Proteobacteria; c__Alphaproteobacteria; o__Sphingomonadales; f__Sphingomonadaceae; g__Sphingomonas; s__
1140978	4.33898	0.0372492	0.414762	1	1.33333	93.8333	k__Bacteria; p__Firmicutes; c__Clostridia; o__Clostridiales; f__Clostridiaceae; g__Clostridium; s__
New.CleanUp.ReferenceOTU3071	4.28571	0.0384339	0.414762	1	0	2.5	k__Bacteria; p__Firmicutes; c__Clostridia; o__Clostridiales; f__[Tissierellaceae]; g__Sporanaerobacter; s__
451449	4.24528	0.0393595	0.414762	1	0	11.6667	k__Bacteria; p__Firmicutes; c__Clostridia; o__Clostridiales; f__[Tissierellaceae]; g__Anaerococcus; s__
323533	4.24528	0.0393595	0.414762	1	0	5.66667	k__Bacteria; p__Proteobacteria; c__Alphaproteobacteria; o__BD7-3; f__; g__; s__
2336242	4.24528	0.0393595	0.414762	1	0	3.33333	k__Bacteria; p__Firmicutes; c__Bacilli; o__Bacillales; f__Bacillaceae; g__; s__
832674	4.24528	0.0393595	0.414762	1	0	6.83333	k__Bacteria; p__Proteobacteria; c__Betaproteobacteria; o__Burkholderiales; f__Oxalobacteraceae; g__Janthinobacterium; s__lividum
591049	4.24528	0.0393595	0.414762	1	0	6.16667	k__Bacteria; p__Actinobacteria; c__Actinobacteria; o__Actinomycetales; f__Yaniellaceae; g__Yaniella; s__
16115	4.24528	0.0393595	0.414762	1	0	8.66667	k__Bacteria; p__Firmicutes; c__Clostridia; o__Clostridiales; f__Clostridiaceae; g__Clostridium; s__
962249	4.24528	0.0393595	0.414762	1	0	16.3333	k__Bacteria; p__Firmicutes; c__Clostridia; o__Clostridiales; f__Veillonellaceae; g__Veillonella; s__dispar
558170	4.24528	0.0393595	0.414762	1	0	24.8333	k__Bacteria; p__Proteobacteria; c__Betaproteobacteria; o__Burkholderiales; f__Comamonadaceae; g__Comamonas; s__
158047	4.24528	0.0393595	0.414762	1	0	1.33333	k__Bacteria; p__Firmicutes; c__Bacilli; o__Bacillales
845354	4.24528	0.0393595	0.414762	1	0	4.5	k__Bacteria; p__Actinobacteria; c__Actinobacteria; o__Actinomycetales; f__Yaniellaceae; g__Yaniella; s__
New.ReferenceOTU1	4.24528	0.0393595	0.414762	1	0	2	k__Bacteria; p__Firmicutes; c__Bacilli; o__Bacillales; f__Bacillaceae; g__Virgibacillus; s__
New.ReferenceOTU23	4.24528	0.0393595	0.414762	1	0	3.5	k__Bacteria; p__Firmicutes; c__Bacilli; o__Bacillales; f__Planococcaceae; g__; s__
New.CleanUp.ReferenceOTU4	4.24528	0.0393595	0.414762	1	0	8.16667	k__Bacteria; p__Actinobacteria; c__Actinobacteria; o__Actinomycetales; f__Yaniellaceae; g__Yaniella; s__
New.CleanUp.ReferenceOTU4944	4.24528	0.0393595	0.414762	1	0	3	k__Bacteria; p__Firmicutes; c__Clostridia; o__Clostridiales; f__[Tissierellaceae]; g__; s__
774918	4.16667	0.0412268	0.414762	1	0	6.33333	k__Bacteria; p__Proteobacteria; c__Gammaproteobacteria; o__Pseudomonadales; f__Moraxellaceae; g__; s__
1039477	4.16667	0.0412268	0.414762	1	0	3.5	k__Bacteria; p__Firmicutes; c__Bacilli; o__Bacillales; f__Staphylococcaceae; g__Staphylococcus; s__
695731	4.16667	0.0412268	0.414762	1	0	1.5	k__Bacteria; p__Proteobacteria; c__Alphaproteobacteria; o__Rhizobiales
907241	4.16667	0.0412268	0.414762	1	0	17.8333	k__Bacteria; p__Actinobacteria; c__Actinobacteria; o__Actinomycetales; f__Corynebacteriaceae; g__Corynebacterium; s__
3252211	4.16667	0.0412268	0.414762	1	0	3.33333	k__Bacteria; p__Firmicutes; c__Bacilli; o__Bacillales
441265	4.16667	0.0412268	0.414762	1	0	2.33333	k__Bacteria; p__Actinobacteria; c__Actinobacteria; o__Actinomycetales; f__Corynebacteriaceae; g__Corynebacterium; s__
New.CleanUp.ReferenceOTU1659	4.16667	0.0412268	0.414762	1	0	5.33333	k__Bacteria; p__Firmicutes; c__Clostridia; o__Clostridiales; f__[Tissierellaceae]; g__; s__
New.CleanUp.ReferenceOTU6557	4.16667	0.0412268	0.414762	1	0	3.5	k__Bacteria; p__Firmicutes; c__Clostridia; o__Clostridiales; f__Clostridiaceae; g__Clostridium; s__
New.CleanUp.ReferenceOTU6972	4.16667	0.0412268	0.414762	1	0	11.6667	k__Bacteria; p__Firmicutes; c__Clostridia; o__Clostridiales; f__[Tissierellaceae]; g__; s__
New.CleanUp.ReferenceOTU7526	4.16667	0.0412268	0.414762	1	0	10.1667	k__Bacteria; p__Firmicutes; c__Bacilli; o__Bacillales; f__Bacillaceae; g__Natronobacillus; s__
656144	4.12844	0.0421682	0.414762	1	0	11.6667	k__Bacteria; p__Proteobacteria; c__Alphaproteobacteria; o__Sphingomonadales; f__Sphingomonadaceae; g__Sphingomonas; s__
181589	4.12844	0.0421682	0.414762	1	0	4	k__Bacteria; p__Firmicutes; c__Bacilli; o__Bacillales; f__Staphylococcaceae; g__Staphylococcus; s__
861376	4.12844	0.0421682	0.414762	1	0	4.5	k__Bacteria; p__Actinobacteria; c__Actinobacteria; o__Actinomycetales; f__Intrasporangiaceae
574655	4.12844	0.0421682	0.414762	1	0.333333	18.6667	k__Bacteria; p__Proteobacteria; c__Alphaproteobacteria; o__Rhizobiales; f__Methylobacteriaceae; g__Methylobacterium; s__
2459569	4.12844	0.0421682	0.414762	1	0	2.83333	k__Bacteria; p__Firmicutes; c__Bacilli; o__Lactobacillales; f__Aerococcaceae; g__; s__
544334	4.12844	0.0421682	0.414762	1	0	3.83333	k__Bacteria; p__Firmicutes; c__Bacilli; o__Bacillales; f__Bacillaceae; g__Bacillus
590099	4.12844	0.0421682	0.414762	1	0	18.8333	k__Bacteria; p__Proteobacteria; c__Alphaproteobacteria; o__Sphingomonadales; f__Sphingomonadaceae; g__Sphingomonas; s__
1099914	4.12844	0.0421682	0.414762	1	0	9.5	k__Bacteria; p__Firmicutes; c__Clostridia; o__Clostridiales; f__[Tissierellaceae]; g__Peptoniphilus; s__
742140	4.12844	0.0421682	0.414762	1	0	9	k__Bacteria; p__Firmicutes; c__Clostridia; o__Clostridiales; f__Eubacteriaceae; g__Garciella; s__
437105	4.12844	0.0421682	0.414762	1	0	20.6667	k__Bacteria; p__Proteobacteria; c__Betaproteobacteria; o__Burkholderiales; f__Oxalobacteraceae; g__Ralstonia; s__
2896107	4.12844	0.0421682	0.414762	1	0	6.5	k__Bacteria; p__Firmicutes; c__Bacilli; o__Bacillales; f__Staphylococcaceae; g__Staphylococcus; s__
560842	4.12844	0.0421682	0.414762	1	0	3.16667	k__Bacteria; p__Firmicutes; c__Clostridia; o__Clostridiales; f__[Tissierellaceae]; g__; s__
445962	4.12844	0.0421682	0.414762	1	0	10.8333	k__Bacteria; p__Firmicutes; c__Bacilli; o__Lactobacillales; f__Aerococcaceae; g__; s__
4396025	4.12844	0.0421682	0.414762	1	0	4	k__Bacteria; p__Proteobacteria; c__Alphaproteobacteria; o__Sphingomonadales; f__Sphingomonadaceae; g__Sphingomonas; s__
137741	4.12844	0.0421682	0.414762	1	0	12.8333	k__Bacteria; p__Proteobacteria; c__Alphaproteobacteria; o__Rhizobiales; f__Methylobacteriaceae; g__Methylobacterium
804735	4.12844	0.0421682	0.414762	1	0	14.6667	k__Bacteria; p__Actinobacteria; c__Actinobacteria; o__Actinomycetales; f__Brevibacteriaceae; g__Brevibacterium; s__aureum
273239	4.12844	0.0421682	0.414762	1	0	5.16667	k__Bacteria; p__Proteobacteria; c__Gammaproteobacteria; o__Pseudomonadales; f__Pseudomonadaceae; g__; s__
1131498	4.12844	0.0421682	0.414762	1	0	17.6667	k__Bacteria; p__Proteobacteria; c__Deltaproteobacteria; o__Myxococcales; f__; g__; s__
1110303	4.12844	0.0421682	0.414762	1	0	6	k__Bacteria; p__Proteobacteria; c__Gammaproteobacteria; o__Xanthomonadales; f__Sinobacteraceae; g__; s__
4321427	4.12844	0.0421682	0.414762	1	0	4.83333	k__Bacteria; p__Proteobacteria; c__Alphaproteobacteria; o__Sphingomonadales; f__Sphingomonadaceae; g__Sphingomonas; s__
614083	4.12844	0.0421682	0.414762	1	0	5.33333	k__Bacteria; p__Firmicutes; c__Bacilli; o__Bacillales; f__Staphylococcaceae; g__Staphylococcus
1055824	4.12844	0.0421682	0.414762	1	0	7.83333	k__Bacteria; p__Firmicutes; c__Bacilli; o__Bacillales; f__Planococcaceae; g__; s__
676367	4.12844	0.0421682	0.414762	1	0	24.6667	k__Bacteria; p__Firmicutes; c__Clostridia; o__Clostridiales; f__Veillonellaceae; g__Schwartzia; s__
1039594	4.12844	0.0421682	0.414762	1	0	12	k__Bacteria; p__Proteobacteria; c__Betaproteobacteria; o__Burkholderiales; f__Comamonadaceae; g__Delftia; s__
578761	4.12844	0.0421682	0.414762	1	0	7.33333	k__Bacteria; p__Proteobacteria; c__Alphaproteobacteria; o__Rhizobiales; f__Rhizobiaceae
363711	4.12844	0.0421682	0.414762	1	0	8.5	k__Bacteria; p__Firmicutes; c__Bacilli; o__Lactobacillales; f__Aerococcaceae; g__; s__
New.ReferenceOTU8	4.12844	0.0421682	0.414762	1	0	11.5	k__Bacteria; p__Firmicutes; c__Clostridia; o__Clostridiales; f__[Tissierellaceae]; g__; s__
New.ReferenceOTU5	4.12844	0.0421682	0.414762	1	0	4.16667	k__Bacteria; p__Firmicutes; c__Clostridia; o__Clostridiales; f__[Tissierellaceae]; g__; s__
New.CleanUp.ReferenceOTU62	4.12844	0.0421682	0.414762	1	0	7.16667	k__Bacteria; p__Firmicutes; c__Bacilli; o__Bacillales; f__Staphylococcaceae; g__Staphylococcus; s__
New.CleanUp.ReferenceOTU285	4.12844	0.0421682	0.414762	1	0	3	k__Bacteria; p__Firmicutes; c__Bacilli; o__Bacillales; f__Staphylococcaceae; g__Staphylococcus; s__
New.CleanUp.ReferenceOTU754	4.12844	0.0421682	0.414762	1	0	4.5	k__Bacteria; p__Firmicutes; c__Bacilli; o__Bacillales; f__Staphylococcaceae; g__Staphylococcus; s__sciuri
New.CleanUp.ReferenceOTU1107	4.12844	0.0421682	0.414762	1	0	11.5	k__Bacteria; p__Firmicutes; c__Clostridia; o__Clostridiales; f__[Tissierellaceae]; g__Sporanaerobacter; s__
New.CleanUp.ReferenceOTU4377	4.12844	0.0421682	0.414762	1	0	9.33333	k__Bacteria; p__Firmicutes; c__Bacilli; o__Bacillales; f__Bacillaceae; g__Bacillus
New.CleanUp.ReferenceOTU8029	4.12844	0.0421682	0.414762	1	0	9.33333	k__Bacteria; p__Firmicutes; c__Clostridia; o__Clostridiales; f__Clostridiaceae; g__Clostridium; s__
New.CleanUp.ReferenceOTU8351	4.12844	0.0421682	0.414762	1	0	5.83333	k__Bacteria; p__Firmicutes; c__Bacilli; o__Bacillales; f__Bacillaceae; g__; s__
New.CleanUp.ReferenceOTU8611	4.12844	0.0421682	0.414762	1	0	13	k__Bacteria; p__Proteobacteria; c__Gammaproteobacteria; o__Alteromonadales; f__[Chromatiaceae]; g__Rheinheimera; s__
1071699	4.09091	0.0431144	0.414762	1	0	6.66667	k__Bacteria; p__Firmicutes; c__Bacilli; o__Bacillales; f__Staphylococcaceae; g__Staphylococcus; s__
4461938	4.09091	0.0431144	0.414762	1	0	5	k__Bacteria; p__Proteobacteria; c__Gammaproteobacteria; o__Pseudomonadales; f__Pseudomonadaceae; g__Pseudomonas; s__
4454107	4.09091	0.0431144	0.414762	1	0	34.6667	k__Bacteria; p__Firmicutes; c__Bacilli; o__Bacillales; f__Bacillaceae; g__Bacillus; s__
573413	4.09091	0.0431144	0.414762	1	0	22.3333	k__Bacteria; p__Proteobacteria; c__Alphaproteobacteria; o__Sphingomonadales; f__Sphingomonadaceae; g__Sphingomonas; s__
1063126	4.09091	0.0431144	0.414762	1	0	6	k__Bacteria; p__Firmicutes; c__Clostridia; o__Clostridiales; f__Clostridiaceae; g__Clostridium; s__
1068572	4.09091	0.0431144	0.414762	1	0	65.6667	k__Bacteria; p__Actinobacteria; c__Actinobacteria; o__Actinomycetales; f__Corynebacteriaceae; g__Corynebacterium; s__durum
227434	4.09091	0.0431144	0.414762	1	0	17.3333	k__Bacteria; p__Proteobacteria; c__Alphaproteobacteria; o__Caulobacterales; f__Caulobacteraceae; g__; s__
1080820	4.09091	0.0431144	0.414762	1	0	9.83333	k__Bacteria; p__Actinobacteria; c__Actinobacteria; o__Actinomycetales; f__Corynebacteriaceae; g__Corynebacterium; s__
259371	4.09091	0.0431144	0.414762	1	0	6.83333	k__Bacteria; p__Proteobacteria; c__Alphaproteobacteria; o__Sphingomonadales; f__Sphingomonadaceae; g__Sphingomonas; s__
New.CleanUp.ReferenceOTU2927	4.09091	0.0431144	0.414762	1	0	9.5	k__Bacteria; p__Firmicutes; c__Bacilli; o__Bacillales; f__Bacillaceae; g__; s__
New.CleanUp.ReferenceOTU4488	4.09091	0.0431144	0.414762	1	0	13.3333	k__Bacteria; p__Proteobacteria; c__Gammaproteobacteria; o__Oceanospirillales; f__Alcanivoracaceae; g__Alcanivorax
New.CleanUp.ReferenceOTU8166	4.09091	0.0431144	0.414762	1	0	25.5	k__Bacteria; p__Firmicutes; c__Clostridia; o__Clostridiales; f__[Tissierellaceae]; g__; s__
New.CleanUp.ReferenceOTU290	3.9596	0.0466049	0.414762	1	0.333333	2.33333	k__Bacteria; p__Firmicutes; c__Clostridia; o__Clostridiales; f__Clostridiaceae; g__; s__
551260	3.81356	0.0508393	0.414762	1	2	53.3333	k__Bacteria; p__Firmicutes; c__Bacilli; o__Bacillales; f__Bacillaceae; g__; s__
646549	3.4087	0.0648537	0.414762	1	0.333333	20.6667	k__Bacteria; p__Proteobacteria; c__Gammaproteobacteria; o__Pseudomonadales; f__Pseudomonadaceae; g__Pseudomonas; s__
1011712	3.37931	0.0660197	0.414762	1	2	20.1667	k__Bacteria; p__Actinobacteria; c__Actinobacteria; o__Actinomycetales; f__Corynebacteriaceae; g__Corynebacterium; s__
805514	3.32203	0.0683572	0.414762	1	2	20.8333	k__Bacteria; p__Firmicutes; c__Bacilli; o__Bacillales; f__Bacillaceae; g__; s__
312767	3.29412	0.0695285	0.414762	1	1.33333	28	k__Bacteria; p__Firmicutes; c__Clostridia; o__Clostridiales; f__[Tissierellaceae]; g__; s__
276168	3.29412	0.0695285	0.414762	1	1.33333	31.6667	k__Bacteria; p__Proteobacteria; c__Gammaproteobacteria; o__Pseudomonadales; f__Pseudomonadaceae; g__Pseudomonas
1105814	3.26667	0.0707011	0.414762	1	37.3333	2018.5	k__Bacteria; p__Proteobacteria; c__Alphaproteobacteria; o__Rhizobiales; f__Bradyrhizobiaceae; g__; s__
225694	3.26667	0.0707011	0.414762	1	12.3333	194.167	k__Bacteria; p__Firmicutes; c__Clostridia; o__Clostridiales; f__[Tissierellaceae]; g__; s__
4431674	3.2	0.0736383	0.414762	1	0	0.666667	k__Bacteria; p__Firmicutes; c__Bacilli; o__Bacillales; f__Staphylococcaceae
New.CleanUp.ReferenceOTU5293	3.2	0.0736383	0.414762	1	0	0.666667	k__Bacteria; p__Firmicutes; c__Clostridia; o__Clostridiales; f__[Tissierellaceae]; g__Tepidimicrobium; s__
New.CleanUp.ReferenceOTU8530	3.2	0.0736383	0.414762	1	0	0.666667	k__Bacteria; p__Firmicutes; c__Clostridia; o__Clostridiales; f__[Tissierellaceae]; g__; s__
530833	3	0.0832645	0.414762	1	0	7	k__Bacteria; p__Actinobacteria; c__Actinobacteria; o__Actinomycetales; f__Micrococcaceae; g__Microbispora; s__rosea
310733	3	0.0832645	0.414762	1	0	0.833333	k__Bacteria; p__Proteobacteria; c__Gammaproteobacteria; o__Pseudomonadales; f__Moraxellaceae; g__Acinetobacter; s__
1092833	3	0.0832645	0.414762	1	0	1.83333	k__Bacteria; p__Bacteroidetes; c__Flavobacteriia; o__Flavobacteriales; f__[Weeksellaceae]; g__Cloacibacterium; s__
831178	3	0.0832645	0.414762	1	0	2.16667	k__Bacteria; p__Proteobacteria; c__Alphaproteobacteria; o__Rhizobiales; f__; g__; s__
821080	3	0.0832645	0.414762	1	0	5.33333	k__Bacteria; p__Proteobacteria; c__Gammaproteobacteria; o__Enterobacteriales; f__Enterobacteriaceae; g__; s__
870544	3	0.0832645	0.414762	1	0	1.16667	k__Bacteria; p__Actinobacteria; c__Actinobacteria; o__Actinomycetales; f__Corynebacteriaceae; g__Corynebacterium; s__
839235	3	0.0832645	0.414762	1	0	4.66667	k__Bacteria; p__Proteobacteria; c__Gammaproteobacteria; o__Aeromonadales; f__Aeromonadaceae; g__; s__
439908	3	0.0832645	0.414762	1	0	1.33333	k__Bacteria; p__Firmicutes; c__Bacilli; o__Bacillales; f__Staphylococcaceae; g__Staphylococcus
235293	3	0.0832645	0.414762	1	0	7.83333	k__Bacteria; p__Actinobacteria; c__Thermoleophilia; o__Solirubrobacterales; f__; g__; s__
New.CleanUp.ReferenceOTU250	3	0.0832645	0.414762	1	0	1	k__Bacteria; p__Firmicutes; c__Bacilli; o__Bacillales; f__Bacillaceae; g__; s__
New.CleanUp.ReferenceOTU2831	3	0.0832645	0.414762	1	0	2.83333	k__Bacteria; p__Firmicutes; c__Clostridia; o__Thermoanaerobacterales; f__; g__; s__
New.CleanUp.ReferenceOTU3898	3	0.0832645	0.414762	1	0	5.66667	k__Bacteria; p__Actinobacteria; c__Actinobacteria; o__Actinomycetales; f__Brevibacteriaceae; g__Brevibacterium; s__aureum
New.CleanUp.ReferenceOTU5919	3	0.0832645	0.414762	1	0	1.16667	k__Bacteria; p__Firmicutes; c__Bacilli; o__Bacillales; f__Bacillaceae; g__; s__
New.CleanUp.ReferenceOTU6166	3	0.0832645	0.414762	1	0	2.5	k__Bacteria; p__Firmicutes; c__Clostridia; o__Clostridiales; f__Clostridiaceae; g__Clostridium; s__
New.CleanUp.ReferenceOTU6968	3	0.0832645	0.414762	1	0	2	k__Bacteria; p__Actinobacteria; c__Actinobacteria; o__Actinomycetales; f__Nocardioidaceae; g__Pimelobacter; s__
New.CleanUp.ReferenceOTU2233	2.96491	0.0850891	0.414762	1	0.333333	6.33333	k__Bacteria; p__Firmicutes; c__Clostridia; o__Clostridiales; f__[Tissierellaceae]; g__; s__
951214	2.93913	0.0864573	0.414762	1	0.333333	47.6667	k__Bacteria; p__Actinobacteria; c__Actinobacteria; o__Actinomycetales; f__Pseudonocardiaceae; g__Saccharopolyspora; s__
1083194	2.93913	0.0864573	0.414762	1	1.33333	19.8333	k__Bacteria; p__Firmicutes; c__Bacilli; o__Lactobacillales; f__Streptococcaceae; g__Streptococcus; s__
New.CleanUp.ReferenceOTU5395	2.93913	0.0864573	0.414762	1	0.333333	7.16667	k__Bacteria; p__Firmicutes; c__Clostridia; o__Clostridiales; f__[Tissierellaceae]; g__Tepidimicrobium; s__
432284	2.90909	0.0880815	0.414762	1	0	12.5	k__Bacteria; p__Cyanobacteria; c__Chloroplast; o__Streptophyta; f__; g__; s__
574102	2.90909	0.0880815	0.414762	1	0	2.66667	k__Bacteria; p__Proteobacteria; c__Gammaproteobacteria; o__Pseudomonadales; f__Moraxellaceae; g__Enhydrobacter; s__
103411	2.90909	0.0880815	0.414762	1	0	2.83333	k__Bacteria; p__Proteobacteria; c__Gammaproteobacteria; o__Pseudomonadales; f__Moraxellaceae; g__Acinetobacter; s__johnsonii
567336	2.90909	0.0880815	0.414762	1	0	16.1667	k__Bacteria; p__Proteobacteria; c__Alphaproteobacteria; o__Rhizobiales; f__; g__; s__
965500	2.90909	0.0880815	0.414762	1	0	2.5	k__Bacteria; p__Firmicutes; c__Bacilli; o__Lactobacillales; f__Streptococcaceae; g__Streptococcus; s__
144740	2.90909	0.0880815	0.414762	1	0	6.66667	k__Bacteria; p__Proteobacteria; c__Betaproteobacteria; o__Burkholderiales; f__Comamonadaceae; g__; s__
1965640	2.90909	0.0880815	0.414762	1	0	3.66667	k__Bacteria; p__Firmicutes; c__Clostridia; o__Clostridiales; f__[Tissierellaceae]; g__; s__
6693	2.90909	0.0880815	0.414762	1	0	8	k__Bacteria; p__Proteobacteria; c__Betaproteobacteria; o__Rhodocyclales; f__Rhodocyclaceae
4388819	2.90909	0.0880815	0.414762	1	0	2.16667	k__Bacteria; p__Proteobacteria; c__Alphaproteobacteria; o__Rhizobiales; f__Bradyrhizobiaceae; g__; s__
1022944	2.90909	0.0880815	0.414762	1	0	3.33333	k__Bacteria; p__Actinobacteria; c__Actinobacteria; o__Actinomycetales; f__Corynebacteriaceae; g__Corynebacterium; s__
379009	2.90909	0.0880815	0.414762	1	0	3.16667	k__Bacteria; p__Actinobacteria; c__Actinobacteria; o__Actinomycetales; f__Corynebacteriaceae; g__Corynebacterium; s__kroppenstedtii
146122	2.90909	0.0880815	0.414762	1	0	19.1667	k__Bacteria; p__Actinobacteria; c__Actinobacteria; o__Actinomycetales; f__; g__; s__
254116	2.90909	0.0880815	0.414762	1	0	2.66667	k__Bacteria; p__Proteobacteria; c__Alphaproteobacteria; o__Rhizobiales; f__Bradyrhizobiaceae; g__; s__
213063	2.90909	0.0880815	0.414762	1	0	1.33333	k__Bacteria; p__Proteobacteria; c__Alphaproteobacteria; o__Rhizobiales; f__Bradyrhizobiaceae; g__; s__
821644	2.90909	0.0880815	0.414762	1	0	4.33333	k__Bacteria; p__Actinobacteria; c__Actinobacteria; o__Actinomycetales; f__Microbacteriaceae; g__Leucobacter; s__
575028	2.90909	0.0880815	0.414762	1	0	2.83333	k__Bacteria; p__Proteobacteria; c__Betaproteobacteria; o__Burkholderiales; f__Alcaligenaceae; g__; s__
4349934	2.90909	0.0880815	0.414762	1	0	1.66667	k__Bacteria; p__Firmicutes; c__Bacilli; o__Bacillales; f__Staphylococcaceae; g__Staphylococcus; s__
224499	2.90909	0.0880815	0.414762	1	0	4.5	k__Bacteria; p__Proteobacteria; c__Betaproteobacteria; o__Burkholderiales; f__Burkholderiaceae; g__Burkholderia; s__
996116	2.90909	0.0880815	0.414762	1	0	3.5	k__Bacteria; p__Actinobacteria; c__Actinobacteria; o__Actinomycetales; f__Nocardioidaceae; g__; s__
548576	2.90909	0.0880815	0.414762	1	0	10.8333	k__Bacteria; p__Proteobacteria; c__Gammaproteobacteria; o__Pseudomonadales; f__Moraxellaceae; g__; s__
240087	2.90909	0.0880815	0.414762	1	0	4.66667	k__Bacteria; p__Proteobacteria; c__Alphaproteobacteria; o__Sphingomonadales; f__Sphingomonadaceae; g__Sphingomonas; s__
562922	2.90909	0.0880815	0.414762	1	0	15.5	k__Bacteria; p__Chloroflexi; c__Gitt-GS-136; o__; f__; g__; s__
404720	2.90909	0.0880815	0.414762	1	0	1.83333	k__Bacteria; p__Actinobacteria; c__Actinobacteria; o__Actinomycetales; f__Microbacteriaceae; g__Curtobacterium; s__
225487	2.90909	0.0880815	0.414762	1	0	2	k__Bacteria; p__Proteobacteria; c__Gammaproteobacteria; o__Pseudomonadales; f__Pseudomonadaceae; g__; s__
780555	2.90909	0.0880815	0.414762	1	0	1.66667	k__Bacteria; p__Proteobacteria; c__Gammaproteobacteria; o__Pseudomonadales; f__Pseudomonadaceae; g__Pseudomonas
792393	2.90909	0.0880815	0.414762	1	0	14.5	k__Bacteria; p__Proteobacteria; c__Gammaproteobacteria; o__Vibrionales; f__Vibrionaceae; g__Vibrio; s__rumoiensis
128223	2.90909	0.0880815	0.414762	1	0	4	k__Bacteria; p__Firmicutes; c__Bacilli; o__Bacillales; f__Staphylococcaceae; g__Staphylococcus
1002005	2.90909	0.0880815	0.414762	1	0	25.3333	k__Bacteria; p__Actinobacteria; c__Actinobacteria; o__Actinomycetales; f__Micrococcaceae; g__Microbispora; s__rosea
1075891	2.90909	0.0880815	0.414762	1	0	6.33333	k__Bacteria; p__Firmicutes; c__Bacilli; o__Bacillales; f__Staphylococcaceae; g__Staphylococcus
704267	2.90909	0.0880815	0.414762	1	0	2.83333	k__Bacteria; p__Proteobacteria; c__Alphaproteobacteria; o__Sphingomonadales; f__Sphingomonadaceae; g__Sphingomonas; s__
New.CleanUp.ReferenceOTU199	2.90909	0.0880815	0.414762	1	0	2.33333	k__Bacteria; p__Firmicutes; c__Clostridia; o__Clostridiales; f__Clostridiaceae; g__Clostridium; s__
New.CleanUp.ReferenceOTU350	2.90909	0.0880815	0.414762	1	0	1.5	k__Bacteria; p__Firmicutes; c__Clostridia; o__Clostridiales; f__[Tissierellaceae]; g__; s__
New.CleanUp.ReferenceOTU2163	2.90909	0.0880815	0.414762	1	0	2	k__Bacteria; p__Proteobacteria; c__Alphaproteobacteria; o__Sphingomonadales; f__Sphingomonadaceae; g__Sphingomonas; s__
New.CleanUp.ReferenceOTU2706	2.90909	0.0880815	0.414762	1	0	1.5	k__Bacteria; p__Firmicutes; c__Bacilli; o__Bacillales; f__Bacillaceae; g__; s__
New.CleanUp.ReferenceOTU2795	2.90909	0.0880815	0.414762	1	0	5.66667	k__Bacteria; p__Firmicutes; c__Clostridia; o__Clostridiales; f__[Tissierellaceae]; g__; s__
New.CleanUp.ReferenceOTU5174	2.90909	0.0880815	0.414762	1	0	1.16667	k__Bacteria; p__Firmicutes; c__Clostridia; o__Clostridiales; f__[Tissierellaceae]; g__; s__
New.CleanUp.ReferenceOTU6258	2.90909	0.0880815	0.414762	1	0	3.66667	k__Bacteria; p__Proteobacteria; c__Alphaproteobacteria; o__Rhizobiales; f__Bradyrhizobiaceae; g__Bradyrhizobium
New.CleanUp.ReferenceOTU6324	2.90909	0.0880815	0.414762	1	0	2.16667	k__Bacteria; p__Actinobacteria; c__Actinobacteria; o__Actinomycetales; f__Pseudonocardiaceae; g__Amycolatopsis; s__
New.CleanUp.ReferenceOTU6332	2.90909	0.0880815	0.414762	1	0	1.33333	k__Bacteria; p__Firmicutes; c__Bacilli; o__Bacillales; f__Bacillaceae; g__Bacillus; s__
New.CleanUp.ReferenceOTU8536	2.90909	0.0880815	0.414762	1	0	9.16667	k__Bacteria; p__Firmicutes; c__Bacilli; o__Bacillales; f__Bacillaceae
New.CleanUp.ReferenceOTU9028	2.90909	0.0880815	0.414762	1	0	1.83333	k__Bacteria; p__Firmicutes; c__Clostridia; o__Clostridiales; f__Lachnospiraceae; g__; s__
798634	2.88	0.089686	0.414762	1	0	2.66667	k__Bacteria; p__Proteobacteria; c__Betaproteobacteria; o__Burkholderiales; f__Comamonadaceae
281220	2.88	0.089686	0.414762	1	0	13.5	k__Bacteria; p__Proteobacteria; c__Betaproteobacteria; o__Burkholderiales; f__Burkholderiaceae; g__Burkholderia; s__
734945	2.88	0.089686	0.414762	1	0	3.33333	k__Bacteria; p__Proteobacteria; c__Alphaproteobacteria; o__Sphingomonadales; f__Sphingomonadaceae; g__Sphingomonas; s__
337048	2.88	0.089686	0.414762	1	0	5.5	k__Bacteria; p__Firmicutes; c__Clostridia; o__Clostridiales; f__Clostridiaceae; g__; s__
891054	2.88	0.089686	0.414762	1	0	6.5	k__Bacteria; p__Proteobacteria; c__Gammaproteobacteria; o__Pseudomonadales; f__Moraxellaceae; g__Acinetobacter; s__
562084	2.88	0.089686	0.414762	1	0	10	k__Bacteria; p__Proteobacteria; c__Gammaproteobacteria; o__Pseudomonadales; f__Moraxellaceae; g__Acinetobacter; s__
730049	2.88	0.089686	0.414762	1	0	3.5	k__Bacteria; p__Firmicutes; c__Bacilli; o__Bacillales; f__Staphylococcaceae; g__Staphylococcus
211106	2.88	0.089686	0.414762	1	0	5	k__Bacteria; p__Proteobacteria; c__Alphaproteobacteria; o__Rhizobiales; f__Bradyrhizobiaceae; g__; s__
4421336	2.88	0.089686	0.414762	1	0	10.1667	k__Bacteria; p__Proteobacteria; c__Gammaproteobacteria; o__Pseudomonadales; f__Moraxellaceae; g__Acinetobacter; s__
394796	2.88	0.089686	0.414762	1	0	13	k__Bacteria; p__Proteobacteria; c__Gammaproteobacteria; o__Pseudomonadales; f__Pseudomonadaceae; g__Pseudomonas; s__viridiflava
349263	2.88	0.089686	0.414762	1	0	7.83333	k__Bacteria; p__Proteobacteria; c__Alphaproteobacteria; o__Rhizobiales; f__Bradyrhizobiaceae; g__; s__
380713	2.88	0.089686	0.414762	1	0	5.16667	k__Bacteria; p__Firmicutes; c__Bacilli; o__Bacillales; f__Staphylococcaceae; g__Staphylococcus; s__
107036	2.88	0.089686	0.414762	1	0	2.66667	k__Bacteria; p__Proteobacteria; c__Alphaproteobacteria; o__Rhizobiales; f__Bradyrhizobiaceae; g__; s__
349024	2.88	0.089686	0.414762	1	0	8.16667	k__Bacteria; p__Firmicutes; c__Bacilli; o__Lactobacillales; f__Streptococcaceae; g__Streptococcus; s__
930834	2.88	0.089686	0.414762	1	0	5	k__Bacteria; p__Proteobacteria; c__Gammaproteobacteria; o__Pseudomonadales; f__Pseudomonadaceae; g__Pseudomonas; s__fragi
1106471	2.88	0.089686	0.414762	1	0	6	k__Bacteria; p__Actinobacteria; c__Actinobacteria; o__Actinomycetales; f__Nocardioidaceae; g__; s__
553981	2.88	0.089686	0.414762	1	0	5.66667	k__Bacteria; p__Proteobacteria; c__Alphaproteobacteria; o__Rhizobiales; f__Rhizobiaceae; g__Agrobacterium; s__
356113	2.88	0.089686	0.414762	1	0	9.5	k__Bacteria; p__Proteobacteria; c__Alphaproteobacteria; o__Rhizobiales; f__Beijerinckiaceae; g__; s__
818603	2.88	0.089686	0.414762	1	0	4.16667	k__Bacteria; p__Firmicutes; c__Bacilli; o__Bacillales; f__Bacillaceae; g__Bacillus; s__cereus
218918	2.88	0.089686	0.414762	1	0	11.8333	k__Bacteria; p__Proteobacteria; c__Gammaproteobacteria; o__Pseudomonadales; f__Pseudomonadaceae; g__; s__
767680	2.88	0.089686	0.414762	1	0	5.66667	k__Bacteria; p__Actinobacteria; c__Actinobacteria; o__Actinomycetales; f__Streptomycetaceae
New.CleanUp.ReferenceOTU1021	2.88	0.089686	0.414762	1	0	3.83333	k__Bacteria; p__Proteobacteria; c__Alphaproteobacteria; o__Sphingomonadales; f__Sphingomonadaceae; g__Sphingomonas; s__
New.CleanUp.ReferenceOTU1930	2.88	0.089686	0.414762	1	0	5.33333	k__Bacteria; p__Firmicutes; c__Clostridia; o__Clostridiales; f__[Tissierellaceae]; g__Tepidimicrobium; s__
New.CleanUp.ReferenceOTU2158	2.88	0.089686	0.414762	1	0	19.3333	k__Bacteria; p__Firmicutes; c__Clostridia; o__Clostridiales; f__[Tissierellaceae]; g__; s__
New.CleanUp.ReferenceOTU2675	2.88	0.089686	0.414762	1	0	4.16667	k__Bacteria; p__Firmicutes; c__Clostridia; o__Clostridiales; f__[Tissierellaceae]; g__; s__
New.CleanUp.ReferenceOTU3188	2.88	0.089686	0.414762	1	0	6.83333	k__Bacteria; p__Firmicutes; c__Bacilli; o__Bacillales; f__Bacillaceae
New.CleanUp.ReferenceOTU3741	2.88	0.089686	0.414762	1	0	4.5	k__Bacteria; p__Firmicutes; c__Clostridia; o__Clostridiales; f__[Tissierellaceae]; g__; s__
New.CleanUp.ReferenceOTU5700	2.88	0.089686	0.414762	1	0	3.33333	k__Bacteria; p__Firmicutes; c__Bacilli; o__Bacillales; f__Staphylococcaceae; g__Staphylococcus; s__
New.CleanUp.ReferenceOTU5915	2.88	0.089686	0.414762	1	0	2	k__Bacteria; p__Firmicutes; c__Bacilli; o__Lactobacillales; f__Aerococcaceae; g__; s__
New.CleanUp.ReferenceOTU6980	2.88	0.089686	0.414762	1	0	22.5	k__Bacteria; p__Actinobacteria; c__Actinobacteria; o__Actinomycetales; f__Yaniellaceae; g__Yaniella; s__
New.CleanUp.ReferenceOTU7687	2.88	0.089686	0.414762	1	0	2	k__Bacteria; p__Firmicutes; c__Clostridia; o__Clostridiales; f__[Tissierellaceae]; g__Tepidimicrobium; s__
1051517	2.84706	0.0915413	0.414762	1	25.3333	0.166667	k__Bacteria; p__Firmicutes; c__Bacilli; o__Bacillales; f__Bacillaceae
551822	2.84706	0.0915413	0.414762	1	4	0.166667	k__Bacteria; p__Firmicutes; c__Clostridia; o__Clostridiales; f__Clostridiaceae; g__; s__
567653	2.59459	0.107229	0.414762	1	0.333333	38.8333	k__Bacteria; p__Proteobacteria; c__Gammaproteobacteria; o__Vibrionales; f__Vibrionaceae; g__Photobacterium; s__
New.CleanUp.ReferenceOTU7973	2.48276	0.1151	0.414762	1	1	12.3333	k__Bacteria; p__Firmicutes; c__Clostridia; o__Clostridiales; f__[Tissierellaceae]; g__; s__
557974	2.42017	0.119782	0.414762	1	6.33333	67.5	k__Bacteria; p__Proteobacteria; c__Gammaproteobacteria; o__Pseudomonadales; f__Pseudomonadaceae; g__Pseudomonas; s__
New.ReferenceOTU9	2.38095	0.122823	0.414762	1	167.667	0.166667	k__Bacteria; p__Firmicutes; c__Clostridia; o__Clostridiales; f__Clostridiaceae; g__Clostridium; s__
1512104	2.28302	0.130797	0.414762	1	0.333333	4	k__Bacteria; p__Proteobacteria; c__Gammaproteobacteria; o__Pseudomonadales; f__Moraxellaceae; g__Acinetobacter; s__
1088134	2.28302	0.130797	0.414762	1	0.333333	9	k__Bacteria; p__Firmicutes; c__Bacilli; o__Lactobacillales; f__Streptococcaceae; g__Streptococcus; s__
New.CleanUp.ReferenceOTU4474	2.12281	0.14512	0.414762	1	1	9.16667	k__Bacteria; p__Firmicutes; c__Bacilli; o__Bacillales; f__Bacillaceae; g__; s__
4323871	2.10435	0.146881	0.414762	1	1	68	k__Bacteria; p__Proteobacteria; c__Alphaproteobacteria; o__Rhizobiales; f__Methylobacteriaceae; g__Methylobacterium
New.CleanUp.ReferenceOTU8119	2.08621	0.148635	0.414762	1	1	2.66667	k__Bacteria; p__Proteobacteria; c__Alphaproteobacteria; o__Rhizobiales; f__Bradyrhizobiaceae; g__Bradyrhizobium; s__
522433	2	0.157299	0.414762	1	0.333333	0	k__Bacteria; p__Firmicutes; c__Clostridia; o__Clostridiales; f__; g__; s__
686219	2	0.157299	0.414762	1	1.66667	0	k__Bacteria; p__Firmicutes; c__Bacilli; o__Bacillales; f__Paenibacillaceae; g__Ammoniphilus; s__
294497	2	0.157299	0.414762	1	0.666667	0	k__Bacteria; p__Firmicutes; c__Clostridia; o__Clostridiales; f__Clostridiaceae; g__; s__
290647	2	0.157299	0.414762	1	0.333333	0	k__Bacteria; p__Firmicutes; c__Clostridia; o__Clostridiales; f__Clostridiaceae; g__; s__
368490	2	0.157299	0.414762	1	3.33333	0	k__Bacteria; p__Firmicutes; c__Bacilli; o__Turicibacterales; f__Turicibacteraceae; g__Turicibacter; s__
557145	2	0.157299	0.414762	1	1	0	k__Bacteria; p__Proteobacteria; c__Alphaproteobacteria; o__Rhizobiales; f__Aurantimonadaceae; g__; s__
248902	2	0.157299	0.414762	1	0.666667	0	k__Bacteria; p__Firmicutes; c__Bacilli; o__Turicibacterales; f__Turicibacteraceae; g__Turicibacter; s__
749841	2	0.157299	0.414762	1	0.666667	0	k__Bacteria; p__Firmicutes; c__Clostridia; o__Clostridiales; f__[Tissierellaceae]; g__; s__
4300310	2	0.157299	0.414762	1	4.66667	0	k__Bacteria; p__Firmicutes; c__Clostridia; o__Clostridiales; f__Clostridiaceae; g__Clostridium; s__
1108350	2	0.157299	0.414762	1	0.333333	0	k__Bacteria; p__Actinobacteria; c__Actinobacteria; o__Actinomycetales; f__Microbacteriaceae; g__; s__
963216	2	0.157299	0.414762	1	1	0	k__Bacteria; p__Proteobacteria; c__Gammaproteobacteria; o__Pasteurellales; f__Pasteurellaceae; g__Aggregatibacter; s__
535955	2	0.157299	0.414762	1	1	0	k__Bacteria; p__Firmicutes; c__Clostridia; o__Clostridiales; f__Clostridiaceae; g__; s__
925707	2	0.157299	0.414762	1	0	1	k__Bacteria; p__Firmicutes; c__Bacilli; o__Lactobacillales; f__Streptococcaceae; g__Streptococcus; s__
359750	2	0.157299	0.414762	1	7	0	k__Bacteria; p__Firmicutes; c__Clostridia; o__Clostridiales; f__Clostridiaceae; g__Clostridium; s__
1066621	2	0.157299	0.414762	1	0.666667	0	k__Bacteria; p__Bacteroidetes; c__Bacteroidia; o__Bacteroidales; f__Prevotellaceae; g__Prevotella; s__melaninogenica
257863	2	0.157299	0.414762	1	1.33333	0	k__Bacteria; p__Firmicutes; c__Clostridia; o__Clostridiales; f__Clostridiaceae; g__Thermoanaerobacterium; s__saccharolyticum
522984	2	0.157299	0.414762	1	0.333333	0	k__Bacteria; p__Actinobacteria; c__Actinobacteria; o__Actinomycetales; f__Corynebacteriaceae; g__Corynebacterium; s__variabile
785526	2	0.157299	0.414762	1	0	0.5	k__Bacteria; p__Proteobacteria; c__Alphaproteobacteria; o__Rhizobiales; f__Methylobacteriaceae; g__; s__
303809	2	0.157299	0.414762	1	2	0	k__Bacteria; p__Firmicutes; c__Clostridia; o__Clostridiales; f__Clostridiaceae; g__; s__
573157	2	0.157299	0.414762	1	0.333333	0	k__Bacteria; p__Firmicutes; c__Bacilli; o__Bacillales; f__Bacillaceae; g__; s__
4337815	2	0.157299	0.414762	1	5.66667	0	k__Bacteria; p__Firmicutes; c__Clostridia; o__Clostridiales; f__Clostridiaceae; g__; s__
1090458	2	0.157299	0.414762	1	0	0.5	k__Bacteria; p__Firmicutes; c__Clostridia; o__Clostridiales; f__[Tissierellaceae]; g__Anaerococcus; s__
168194	2	0.157299	0.414762	1	36.3333	0	k__Bacteria; p__Firmicutes; c__Bacilli; o__Bacillales; f__Bacillaceae; g__; s__
68753	2	0.157299	0.414762	1	0	0.5	k__Bacteria; p__Firmicutes; c__Bacilli; o__Bacillales; f__Bacillaceae; g__Bacillus; s__
518661	2	0.157299	0.414762	1	0	0.5	k__Bacteria; p__Proteobacteria; c__Alphaproteobacteria; o__Rhizobiales; f__Phyllobacteriaceae; g__; s__
354406	2	0.157299	0.414762	1	0	0.5	k__Bacteria; p__Firmicutes; c__Bacilli; o__Bacillales; f__Bacillaceae; g__; s__
818777	2	0.157299	0.414762	1	4.33333	0	k__Bacteria; p__Firmicutes; c__Clostridia; o__Clostridiales; f__Clostridiaceae; g__; s__
304779	2	0.157299	0.414762	1	13	0	k__Bacteria; p__Firmicutes; c__Clostridia; o__Clostridiales; f__Clostridiaceae; g__; s__
843459	2	0.157299	0.414762	1	7	0	k__Bacteria; p__Firmicutes; c__Clostridia; o__Clostridiales; f__Clostridiaceae; g__; s__
177051	2	0.157299	0.414762	1	2	0	k__Bacteria; p__Firmicutes; c__Clostridia; o__Clostridiales; f__Clostridiaceae; g__Clostridium; s__
585419	2	0.157299	0.414762	1	2.33333	0	k__Bacteria; p__Firmicutes; c__Clostridia; o__Clostridiales; f__Veillonellaceae; g__Veillonella; s__parvula
151172	2	0.157299	0.414762	1	0	0.5	k__Bacteria; p__Proteobacteria; c__Alphaproteobacteria; o__Rhodobacterales; f__Rhodobacteraceae; g__Rubellimicrobium; s__
170244	2	0.157299	0.414762	1	0.666667	0	k__Bacteria; p__Firmicutes; c__Clostridia; o__Clostridiales; f__Clostridiaceae; g__Clostridium; s__
235720	2	0.157299	0.414762	1	0.666667	0	k__Bacteria; p__Firmicutes; c__Bacilli; o__Bacillales; f__Bacillaceae
569215	2	0.157299	0.414762	1	0.333333	0	k__Bacteria; p__Firmicutes; c__Clostridia; o__Thermoanaerobacterales; f__; g__; s__
531374	2	0.157299	0.414762	1	2.66667	0	k__Bacteria; p__Firmicutes; c__Clostridia; o__Clostridiales; f__Peptostreptococcaceae
294682	2	0.157299	0.414762	1	2	0	k__Bacteria; p__Firmicutes; c__Bacilli; o__Bacillales; f__Bacillaceae; g__Anoxybacillus; s__kestanbolensis
4333673	2	0.157299	0.414762	1	0.333333	0	k__Bacteria; p__Bacteroidetes; c__[Saprospirae]; o__[Saprospirales]; f__Chitinophagaceae; g__Segetibacter; s__
724271	2	0.157299	0.414762	1	0.333333	0	k__Bacteria; p__Firmicutes; c__Bacilli; o__Bacillales; f__Bacillaceae; g__Bacillus; s__
773541	2	0.157299	0.414762	1	0.333333	0	k__Bacteria; p__Firmicutes; c__Bacilli; o__Bacillales; f__Bacillaceae; g__; s__
362450	2	0.157299	0.414762	1	5.66667	0	k__Bacteria; p__Firmicutes; c__Clostridia; o__Clostridiales; f__; g__; s__
685571	2	0.157299	0.414762	1	1.33333	0	k__Bacteria; p__Firmicutes; c__Bacilli; o__Bacillales; f__Bacillaceae; g__; s__
862115	2	0.157299	0.414762	1	4.66667	0	k__Bacteria; p__Proteobacteria; c__Gammaproteobacteria; o__Pasteurellales; f__Pasteurellaceae; g__Aggregatibacter; s__
529116	2	0.157299	0.414762	1	0.666667	0	k__Bacteria; p__Firmicutes; c__Clostridia; o__Clostridiales; f__Clostridiaceae; g__Clostridium; s__butyricum
222868	2	0.157299	0.414762	1	2	0	k__Bacteria; p__Proteobacteria; c__Alphaproteobacteria; o__Sphingomonadales; f__Sphingomonadaceae; g__Sphingomonas; s__
21848	2	0.157299	0.414762	1	1	0	k__Bacteria; p__Firmicutes; c__Bacilli; o__Bacillales; f__Bacillaceae; g__; s__
1141940	2	0.157299	0.414762	1	0.666667	0	k__Bacteria; p__Firmicutes; c__Bacilli; o__Bacillales; f__Bacillaceae; g__; s__
628226	2	0.157299	0.414762	1	14.6667	0.666667	k__Bacteria; p__Firmicutes; c__Clostridia; o__Clostridiales; f__Clostridiaceae; g__; s__
1136916	2	0.157299	0.414762	1	19	0	k__Bacteria; p__Firmicutes; c__Bacilli; o__Bacillales; f__Bacillaceae; g__; s__
4330207	2	0.157299	0.414762	1	0.666667	0	k__Bacteria; p__Proteobacteria; c__Alphaproteobacteria; o__Rhizobiales; f__Hyphomicrobiaceae; g__; s__
398350	2	0.157299	0.414762	1	0	0.5	k__Bacteria; p__Firmicutes; c__Bacilli; o__Bacillales; f__Bacillaceae; g__; s__
11427	2	0.157299	0.414762	1	0.333333	0	k__Bacteria; p__Actinobacteria; c__Actinobacteria; o__Actinomycetales; f__Geodermatophilaceae
470724	2	0.157299	0.414762	1	0.333333	0	k__Bacteria; p__Proteobacteria; c__Betaproteobacteria; o__Neisseriales; f__Neisseriaceae; g__Neisseria; s__
576641	2	0.157299	0.414762	1	0.666667	0	k__Bacteria; p__Firmicutes; c__Bacilli; o__Bacillales; f__; g__; s__
312070	2	0.157299	0.414762	1	0.666667	0	k__Bacteria; p__Firmicutes; c__Clostridia; o__Clostridiales
68458	2	0.157299	0.414762	1	1	0	k__Bacteria; p__Proteobacteria; c__Alphaproteobacteria; o__Rhizobiales; f__Methylobacteriaceae; g__Methylobacterium; s__
312509	2	0.157299	0.414762	1	0.333333	0	k__Bacteria; p__Firmicutes; c__Clostridia; o__Clostridiales; f__Clostridiaceae
828483	2	0.157299	0.414762	1	0.333333	0	k__Bacteria; p__Firmicutes; c__Clostridia; o__Clostridiales; f__Clostridiaceae; g__Clostridium; s__
891034	2	0.157299	0.414762	1	0.666667	0	k__Bacteria; p__Proteobacteria; c__Gammaproteobacteria; o__Pasteurellales; f__Pasteurellaceae; g__Aggregatibacter; s__
167951	2	0.157299	0.414762	1	4.66667	0	k__Bacteria; p__Firmicutes; c__Clostridia; o__Clostridiales; f__Clostridiaceae; g__Clostridium; s__
321096	2	0.157299	0.414762	1	0.666667	0	k__Bacteria; p__Firmicutes; c__Clostridia; o__Clostridiales; f__Clostridiaceae; g__; s__
1007399	2	0.157299	0.414762	1	0.333333	0	k__Bacteria; p__Proteobacteria; c__Betaproteobacteria; o__Neisseriales; f__Neisseriaceae; g__Neisseria; s__
1065569	2	0.157299	0.414762	1	4.33333	0	k__Bacteria; p__Firmicutes; c__Bacilli; o__Lactobacillales; f__Aerococcaceae
564081	2	0.157299	0.414762	1	20	0	k__Bacteria; p__Firmicutes; c__Bacilli; o__Bacillales; f__Bacillaceae; g__; s__
171681	2	0.157299	0.414762	1	0.333333	0	k__Bacteria; p__Firmicutes; c__Clostridia; o__Clostridiales; f__Clostridiaceae; g__; s__
754911	2	0.157299	0.414762	1	0.333333	0	k__Bacteria; p__Firmicutes; c__Bacilli; o__Bacillales; f__Bacillaceae
333731	2	0.157299	0.414762	1	1.33333	0	k__Bacteria; p__Actinobacteria; c__Thermoleophilia; o__Solirubrobacterales; f__; g__; s__
318553	2	0.157299	0.414762	1	3	0	k__Bacteria; p__Firmicutes; c__Clostridia; o__Clostridiales; f__Ruminococcaceae; g__; s__
957846	2	0.157299	0.414762	1	5.33333	0	k__Bacteria; p__Firmicutes; c__Bacilli; o__Bacillales; f__Bacillaceae; g__Virgibacillus; s__pantothenticus
523224	2	0.157299	0.414762	1	0	0.5	k__Bacteria; p__Proteobacteria; c__Alphaproteobacteria; o__Rhizobiales; f__Bradyrhizobiaceae; g__; s__
758174	2	0.157299	0.414762	1	1	0	k__Bacteria; p__Firmicutes; c__Bacilli; o__Bacillales; f__Bacillaceae; g__; s__
2273298	2	0.157299	0.414762	1	7	0	k__Bacteria; p__Firmicutes; c__Clostridia; o__Clostridiales; f__Clostridiaceae; g__; s__
New.ReferenceOTU30	2	0.157299	0.414762	1	25.3333	0	k__Bacteria; p__Firmicutes; c__Bacilli; o__Bacillales; f__Bacillaceae; g__; s__
New.ReferenceOTU34	2	0.157299	0.414762	1	1	0	k__Bacteria; p__Firmicutes; c__Clostridia; o__Thermoanaerobacterales; f__; g__; s__
New.CleanUp.ReferenceOTU3	2	0.157299	0.414762	1	1	0	k__Bacteria; p__Firmicutes; c__Bacilli; o__Bacillales; f__Bacillaceae; g__; s__
New.CleanUp.ReferenceOTU8	2	0.157299	0.414762	1	1.66667	0	k__Bacteria; p__Firmicutes; c__Clostridia; o__Clostridiales; f__Clostridiaceae; g__Clostridium; s__
New.CleanUp.ReferenceOTU11	2	0.157299	0.414762	1	0.333333	0	k__Bacteria; p__Firmicutes; c__Clostridia; o__Clostridiales; f__Clostridiaceae; g__Clostridium; s__
New.CleanUp.ReferenceOTU27	2	0.157299	0.414762	1	0	0.5	k__Bacteria; p__Proteobacteria; c__Alphaproteobacteria; o__Rhizobiales; f__Bradyrhizobiaceae; g__Bradyrhizobium
New.CleanUp.ReferenceOTU61	2	0.157299	0.414762	1	1.66667	0	k__Bacteria; p__Firmicutes; c__Clostridia; o__Clostridiales; f__Clostridiaceae; g__Clostridium; s__
New.CleanUp.ReferenceOTU68	2	0.157299	0.414762	1	0.666667	0	k__Bacteria; p__Firmicutes; c__Bacilli; o__Bacillales; f__Bacillaceae; g__; s__
New.CleanUp.ReferenceOTU75	2	0.157299	0.414762	1	1.33333	0	k__Bacteria; p__Firmicutes; c__Clostridia; o__Clostridiales; f__Clostridiaceae; g__Clostridium; s__
New.CleanUp.ReferenceOTU78	2	0.157299	0.414762	1	1	0	k__Bacteria; p__Firmicutes; c__Clostridia; o__Clostridiales; f__Clostridiaceae; g__Clostridium; s__
New.CleanUp.ReferenceOTU82	2	0.157299	0.414762	1	0.333333	0	k__Bacteria; p__Firmicutes; c__Bacilli; o__Bacillales; f__Bacillaceae; g__; s__
New.CleanUp.ReferenceOTU108	2	0.157299	0.414762	1	0.666667	0	k__Bacteria; p__Firmicutes; c__Bacilli; o__Bacillales; f__Bacillaceae; g__; s__
New.CleanUp.ReferenceOTU118	2	0.157299	0.414762	1	0.666667	0	k__Bacteria; p__Firmicutes; c__Clostridia; o__Clostridiales; f__Clostridiaceae; g__; s__
New.CleanUp.ReferenceOTU148	2	0.157299	0.414762	1	1	0	k__Bacteria; p__Firmicutes; c__Bacilli; o__Bacillales; f__Bacillaceae; g__; s__
New.CleanUp.ReferenceOTU155	2	0.157299	0.414762	1	0.666667	0	k__Bacteria; p__Firmicutes; c__Clostridia; o__Clostridiales; f__Clostridiaceae; g__; s__
New.CleanUp.ReferenceOTU157	2	0.157299	0.414762	1	3	0	k__Bacteria; p__Firmicutes; c__Clostridia; o__Clostridiales; f__Clostridiaceae; g__Clostridium; s__
New.CleanUp.ReferenceOTU160	2	0.157299	0.414762	1	0.666667	0	k__Bacteria; p__Firmicutes; c__Bacilli; o__Bacillales; f__Bacillaceae; g__; s__
New.CleanUp.ReferenceOTU173	2	0.157299	0.414762	1	0.666667	0	k__Bacteria; p__Firmicutes; c__Clostridia; o__Clostridiales; f__[Tissierellaceae]; g__Sporanaerobacter; s__
New.CleanUp.ReferenceOTU174	2	0.157299	0.414762	1	0.333333	0	k__Bacteria; p__Firmicutes; c__Bacilli; o__Bacillales; f__Bacillaceae; g__; s__
New.CleanUp.ReferenceOTU188	2	0.157299	0.414762	1	2.66667	0	k__Bacteria; p__Firmicutes; c__Clostridia; o__Clostridiales; f__Clostridiaceae; g__Clostridium; s__
New.CleanUp.ReferenceOTU191	2	0.157299	0.414762	1	0.333333	0	k__Bacteria; p__Firmicutes; c__Bacilli; o__Bacillales; f__Bacillaceae; g__; s__
New.CleanUp.ReferenceOTU208	2	0.157299	0.414762	1	1	0	k__Bacteria; p__Firmicutes; c__Bacilli; o__Bacillales; f__Bacillaceae; g__; s__
New.CleanUp.ReferenceOTU220	2	0.157299	0.414762	1	1.33333	0	k__Bacteria; p__Firmicutes; c__Clostridia; o__Clostridiales; f__Clostridiaceae; g__Clostridium; s__
New.CleanUp.ReferenceOTU249	2	0.157299	0.414762	1	0.333333	0	k__Bacteria; p__Firmicutes; c__Clostridia; o__Clostridiales; f__[Tissierellaceae]; g__Sporanaerobacter; s__
New.CleanUp.ReferenceOTU251	2	0.157299	0.414762	1	0.333333	0	k__Bacteria; p__Firmicutes; c__Clostridia; o__Clostridiales; f__Clostridiaceae; g__Clostridium; s__
New.CleanUp.ReferenceOTU256	2	0.157299	0.414762	1	0	0.5	k__Bacteria; p__Firmicutes; c__Clostridia; o__Clostridiales; f__Clostridiaceae; g__; s__
New.CleanUp.ReferenceOTU301	2	0.157299	0.414762	1	2.33333	0	k__Bacteria; p__Firmicutes; c__Clostridia; o__Clostridiales; f__[Tissierellaceae]; g__Sporanaerobacter; s__
New.CleanUp.ReferenceOTU322	2	0.157299	0.414762	1	3.66667	0	k__Bacteria; p__Firmicutes; c__Clostridia; o__Clostridiales; f__Clostridiaceae; g__Clostridium; s__
New.CleanUp.ReferenceOTU356	2	0.157299	0.414762	1	1.33333	0	k__Bacteria; p__Firmicutes; c__Bacilli; o__Bacillales; f__Bacillaceae; g__; s__
New.CleanUp.ReferenceOTU359	2	0.157299	0.414762	1	1	0	k__Bacteria; p__Firmicutes; c__Clostridia; o__Clostridiales; f__Clostridiaceae; g__Clostridium
New.CleanUp.ReferenceOTU384	2	0.157299	0.414762	1	0.333333	0	k__Bacteria; p__Firmicutes; c__Clostridia; o__Clostridiales; f__[Tissierellaceae]; g__Sporanaerobacter; s__
New.CleanUp.ReferenceOTU414	2	0.157299	0.414762	1	0.666667	0	k__Bacteria; p__Firmicutes; c__Clostridia; o__Clostridiales; f__Clostridiaceae; g__; s__
New.CleanUp.ReferenceOTU428	2	0.157299	0.414762	1	1.66667	0	k__Bacteria; p__Firmicutes; c__Clostridia; o__Clostridiales; f__[Tissierellaceae]; g__Sporanaerobacter; s__
New.CleanUp.ReferenceOTU430	2	0.157299	0.414762	1	0.666667	0	k__Bacteria; p__Firmicutes; c__Bacilli; o__Bacillales; f__Bacillaceae; g__Bacillus; s__
New.CleanUp.ReferenceOTU467	2	0.157299	0.414762	1	0.666667	0	k__Bacteria; p__Firmicutes; c__Clostridia; o__Clostridiales; f__Clostridiaceae; g__Clostridium; s__
New.CleanUp.ReferenceOTU495	2	0.157299	0.414762	1	1.33333	0	k__Bacteria; p__Firmicutes; c__Clostridia; o__Clostridiales; f__Clostridiaceae; g__; s__
New.CleanUp.ReferenceOTU501	2	0.157299	0.414762	1	0.666667	0	k__Bacteria; p__Firmicutes; c__Clostridia; o__Clostridiales; f__[Tissierellaceae]; g__Sporanaerobacter; s__
New.CleanUp.ReferenceOTU528	2	0.157299	0.414762	1	0.666667	0	k__Bacteria; p__Firmicutes; c__Clostridia; o__Clostridiales; f__Clostridiaceae; g__Clostridium; s__
New.CleanUp.ReferenceOTU538	2	0.157299	0.414762	1	0.333333	0	k__Bacteria; p__Firmicutes; c__Clostridia; o__Clostridiales; f__Clostridiaceae; g__Clostridium; s__
New.CleanUp.ReferenceOTU544	2	0.157299	0.414762	1	0.333333	0	k__Bacteria; p__Firmicutes; c__Clostridia; o__Clostridiales; f__[Tissierellaceae]; g__Sporanaerobacter; s__
New.CleanUp.ReferenceOTU550	2	0.157299	0.414762	1	1.66667	0	k__Bacteria; p__Firmicutes; c__Clostridia; o__Clostridiales; f__Clostridiaceae; g__Clostridium; s__
New.CleanUp.ReferenceOTU555	2	0.157299	0.414762	1	0.666667	0	k__Bacteria; p__Firmicutes; c__Clostridia; o__Clostridiales; f__[Tissierellaceae]; g__Sporanaerobacter; s__
New.CleanUp.ReferenceOTU558	2	0.157299	0.414762	1	0.666667	0	k__Bacteria; p__Firmicutes; c__Clostridia; o__Clostridiales; f__Clostridiaceae; g__Clostridium; s__
New.CleanUp.ReferenceOTU571	2	0.157299	0.414762	1	0.333333	0	k__Bacteria; p__Firmicutes; c__Clostridia; o__Thermoanaerobacterales; f__; g__; s__
New.CleanUp.ReferenceOTU584	2	0.157299	0.414762	1	0.666667	0	k__Bacteria; p__Firmicutes; c__Clostridia; o__Clostridiales; f__Clostridiaceae; g__Clostridium; s__
New.CleanUp.ReferenceOTU588	2	0.157299	0.414762	1	0.666667	0	k__Bacteria; p__Firmicutes; c__Clostridia; o__Clostridiales; f__[Tissierellaceae]; g__Sporanaerobacter; s__
New.CleanUp.ReferenceOTU590	2	0.157299	0.414762	1	1.33333	0	k__Bacteria; p__Firmicutes; c__Clostridia; o__Clostridiales; f__Clostridiaceae; g__Clostridium; s__
New.CleanUp.ReferenceOTU639	2	0.157299	0.414762	1	0.666667	0	k__Bacteria; p__Firmicutes; c__Clostridia; o__Clostridiales; f__Clostridiaceae; g__Clostridium; s__
New.CleanUp.ReferenceOTU660	2	0.157299	0.414762	1	0.333333	0	k__Bacteria; p__Firmicutes; c__Bacilli; o__Bacillales; f__Bacillaceae; g__; s__
New.CleanUp.ReferenceOTU676	2	0.157299	0.414762	1	0.333333	0	k__Bacteria; p__Firmicutes; c__Clostridia; o__Clostridiales; f__Clostridiaceae; g__Clostridium; s__
New.CleanUp.ReferenceOTU681	2	0.157299	0.414762	1	0.666667	0	k__Bacteria; p__Firmicutes; c__Bacilli; o__Bacillales; f__Bacillaceae; g__; s__
New.CleanUp.ReferenceOTU683	2	0.157299	0.414762	1	2.33333	0	k__Bacteria; p__Firmicutes; c__Clostridia; o__Clostridiales; f__[Tissierellaceae]; g__Sporanaerobacter; s__
New.CleanUp.ReferenceOTU703	2	0.157299	0.414762	1	1.33333	0	k__Bacteria; p__Firmicutes; c__Clostridia; o__Clostridiales; f__Clostridiaceae; g__Clostridium; s__
New.CleanUp.ReferenceOTU739	2	0.157299	0.414762	1	1.66667	0	k__Bacteria; p__Firmicutes; c__Clostridia; o__Clostridiales; f__Clostridiaceae; g__Clostridium; s__
New.CleanUp.ReferenceOTU750	2	0.157299	0.414762	1	0.666667	0	k__Bacteria; p__Firmicutes; c__Bacilli; o__Bacillales; f__Bacillaceae; g__; s__
New.CleanUp.ReferenceOTU771	2	0.157299	0.414762	1	0.333333	0	k__Bacteria; p__Firmicutes; c__Clostridia; o__Thermoanaerobacterales; f__; g__; s__
New.CleanUp.ReferenceOTU821	2	0.157299	0.414762	1	1.33333	0	k__Bacteria; p__Firmicutes; c__Clostridia; o__Clostridiales; f__Clostridiaceae; g__; s__
New.CleanUp.ReferenceOTU829	2	0.157299	0.414762	1	0.666667	0	k__Bacteria; p__Firmicutes; c__Clostridia; o__Clostridiales; f__Clostridiaceae; g__Clostridium; s__
New.CleanUp.ReferenceOTU839	2	0.157299	0.414762	1	0.666667	0	k__Bacteria; p__Firmicutes; c__Clostridia; o__Clostridiales; f__[Tissierellaceae]; g__Sporanaerobacter; s__
New.CleanUp.ReferenceOTU843	2	0.157299	0.414762	1	0.666667	0	k__Bacteria; p__Firmicutes; c__Clostridia; o__Clostridiales; f__[Tissierellaceae]; g__Sporanaerobacter; s__
New.CleanUp.ReferenceOTU850	2	0.157299	0.414762	1	1.33333	0	k__Bacteria; p__Firmicutes; c__Bacilli; o__Bacillales; f__Bacillaceae; g__; s__
New.CleanUp.ReferenceOTU965	2	0.157299	0.414762	1	0.666667	0	k__Bacteria; p__Firmicutes; c__Bacilli; o__Bacillales; f__Bacillaceae; g__; s__
New.CleanUp.ReferenceOTU973	2	0.157299	0.414762	1	0	0.5	k__Bacteria; p__Firmicutes; c__Clostridia; o__Clostridiales; f__[Tissierellaceae]; g__; s__
New.CleanUp.ReferenceOTU983	2	0.157299	0.414762	1	0.333333	0	k__Bacteria; p__Firmicutes; c__Clostridia; o__Clostridiales; f__Clostridiaceae; g__Clostridium; s__
New.CleanUp.ReferenceOTU1033	2	0.157299	0.414762	1	1.33333	0	k__Bacteria; p__Firmicutes; c__Clostridia; o__Clostridiales; f__Clostridiaceae; g__Clostridium; s__
New.CleanUp.ReferenceOTU1042	2	0.157299	0.414762	1	0.333333	0	k__Bacteria; p__Firmicutes; c__Clostridia; o__Clostridiales; f__Clostridiaceae; g__Clostridium; s__
New.CleanUp.ReferenceOTU1050	2	0.157299	0.414762	1	0.333333	0	k__Bacteria; p__Firmicutes; c__Bacilli; o__Bacillales; f__Bacillaceae; g__; s__
New.CleanUp.ReferenceOTU1055	2	0.157299	0.414762	1	0.333333	0	k__Bacteria; p__Firmicutes; c__Bacilli; o__Bacillales; f__Bacillaceae; g__; s__
New.CleanUp.ReferenceOTU1083	2	0.157299	0.414762	1	0.666667	0	k__Bacteria; p__Firmicutes; c__Clostridia; o__Clostridiales; f__Clostridiaceae; g__; s__
New.CleanUp.ReferenceOTU1101	2	0.157299	0.414762	1	0.333333	0	k__Bacteria; p__Firmicutes; c__Clostridia; o__Clostridiales; f__Clostridiaceae; g__Clostridium; s__
New.CleanUp.ReferenceOTU1119	2	0.157299	0.414762	1	0.666667	0	k__Bacteria; p__Firmicutes; c__Clostridia; o__Clostridiales; f__Clostridiaceae; g__; s__
New.CleanUp.ReferenceOTU1122	2	0.157299	0.414762	1	0.666667	0	k__Bacteria; p__Firmicutes; c__Clostridia; o__Clostridiales; f__Clostridiaceae; g__Clostridium; s__
New.CleanUp.ReferenceOTU1132	2	0.157299	0.414762	1	0.333333	0	k__Bacteria; p__Firmicutes; c__Bacilli; o__Bacillales; f__Bacillaceae; g__; s__
New.CleanUp.ReferenceOTU1142	2	0.157299	0.414762	1	0.666667	0	k__Bacteria; p__Firmicutes; c__Clostridia; o__Clostridiales; f__Clostridiaceae; g__Clostridium; s__
New.CleanUp.ReferenceOTU1165	2	0.157299	0.414762	1	0.333333	0	k__Bacteria; p__Firmicutes; c__Bacilli; o__Bacillales; f__Bacillaceae; g__; s__
New.CleanUp.ReferenceOTU1186	2	0.157299	0.414762	1	0.666667	0	k__Bacteria; p__Firmicutes; c__Clostridia; o__Clostridiales; f__Clostridiaceae; g__; s__
New.CleanUp.ReferenceOTU1191	2	0.157299	0.414762	1	0.666667	0	k__Bacteria; p__Firmicutes; c__Bacilli; o__Bacillales; f__Bacillaceae; g__; s__
New.CleanUp.ReferenceOTU1213	2	0.157299	0.414762	1	0.666667	0	k__Bacteria; p__Firmicutes; c__Clostridia; o__Clostridiales; f__Clostridiaceae; g__Clostridium; s__
New.CleanUp.ReferenceOTU1215	2	0.157299	0.414762	1	0.333333	0	k__Bacteria; p__Firmicutes; c__Clostridia; o__Clostridiales; f__; g__; s__
New.CleanUp.ReferenceOTU1227	2	0.157299	0.414762	1	1.33333	0	k__Bacteria; p__Firmicutes; c__Clostridia; o__Clostridiales; f__Clostridiaceae; g__; s__
New.CleanUp.ReferenceOTU1228	2	0.157299	0.414762	1	10.3333	0	k__Bacteria; p__Firmicutes; c__Clostridia; o__Clostridiales; f__Clostridiaceae; g__Clostridium; s__
New.CleanUp.ReferenceOTU1236	2	0.157299	0.414762	1	2.33333	0	k__Bacteria; p__Firmicutes; c__Bacilli; o__Bacillales; f__Bacillaceae; g__; s__
New.CleanUp.ReferenceOTU1247	2	0.157299	0.414762	1	1.33333	0	k__Bacteria; p__Firmicutes; c__Clostridia; o__Clostridiales; f__Clostridiaceae; g__; s__
New.CleanUp.ReferenceOTU1266	2	0.157299	0.414762	1	0.333333	0	k__Bacteria; p__Firmicutes; c__Clostridia; o__Clostridiales; f__Clostridiaceae; g__Clostridium; s__
New.CleanUp.ReferenceOTU1288	2	0.157299	0.414762	1	0.333333	0	k__Bacteria; p__Firmicutes; c__Bacilli; o__Bacillales; f__Bacillaceae; g__; s__
New.CleanUp.ReferenceOTU1293	2	0.157299	0.414762	1	1	0	k__Bacteria; p__Firmicutes; c__Clostridia; o__Clostridiales; f__Clostridiaceae; g__Clostridium; s__
New.CleanUp.ReferenceOTU1295	2	0.157299	0.414762	1	1.33333	0	k__Bacteria; p__Firmicutes; c__Clostridia; o__Clostridiales; f__[Tissierellaceae]; g__Sporanaerobacter; s__
New.CleanUp.ReferenceOTU1308	2	0.157299	0.414762	1	0.666667	0	k__Bacteria; p__Firmicutes; c__Bacilli; o__Bacillales; f__Bacillaceae; g__; s__
New.CleanUp.ReferenceOTU1318	2	0.157299	0.414762	1	1	0	k__Bacteria; p__Firmicutes; c__Clostridia; o__Clostridiales; f__[Tissierellaceae]; g__Sporanaerobacter; s__
New.CleanUp.ReferenceOTU1351	2	0.157299	0.414762	1	0.333333	0	k__Bacteria; p__Firmicutes; c__Clostridia; o__Clostridiales; f__[Tissierellaceae]; g__Sporanaerobacter; s__
New.CleanUp.ReferenceOTU1352	2	0.157299	0.414762	1	0.333333	0	k__Bacteria; p__Firmicutes; c__Bacilli; o__Bacillales; f__Bacillaceae; g__; s__
New.CleanUp.ReferenceOTU1357	2	0.157299	0.414762	1	1	0	k__Bacteria; p__Firmicutes; c__Clostridia; o__Clostridiales; f__Clostridiaceae; g__Clostridium; s__
New.CleanUp.ReferenceOTU1389	2	0.157299	0.414762	1	1	0	k__Bacteria; p__Firmicutes; c__Clostridia; o__Clostridiales
New.CleanUp.ReferenceOTU1406	2	0.157299	0.414762	1	0.333333	0	Unassigned
New.CleanUp.ReferenceOTU1428	2	0.157299	0.414762	1	0.333333	0	k__Bacteria; p__Firmicutes; c__Clostridia; o__Clostridiales; f__[Tissierellaceae]; g__Sporanaerobacter; s__
New.CleanUp.ReferenceOTU1430	2	0.157299	0.414762	1	0.333333	0	k__Bacteria; p__Firmicutes; c__Clostridia; o__Clostridiales; f__[Tissierellaceae]; g__Sporanaerobacter; s__
New.CleanUp.ReferenceOTU1433	2	0.157299	0.414762	1	0.666667	0	k__Bacteria; p__Firmicutes; c__Clostridia; o__Clostridiales; f__Clostridiaceae; g__Clostridium; s__
New.CleanUp.ReferenceOTU1435	2	0.157299	0.414762	1	0.666667	0	k__Bacteria; p__Firmicutes; c__Clostridia; o__Clostridiales; f__Clostridiaceae; g__Clostridium; s__
New.CleanUp.ReferenceOTU1446	2	0.157299	0.414762	1	1	0	k__Bacteria; p__Firmicutes; c__Bacilli; o__Bacillales; f__Bacillaceae; g__; s__
New.CleanUp.ReferenceOTU1453	2	0.157299	0.414762	1	0.333333	0	k__Bacteria; p__Firmicutes; c__Bacilli; o__Bacillales; f__Bacillaceae; g__; s__
New.CleanUp.ReferenceOTU1455	2	0.157299	0.414762	1	0.333333	0	k__Bacteria; p__Firmicutes; c__Clostridia; o__Clostridiales; f__Clostridiaceae; g__; s__
New.CleanUp.ReferenceOTU1485	2	0.157299	0.414762	1	0.333333	0	k__Bacteria; p__Firmicutes; c__Bacilli; o__Bacillales; f__Bacillaceae; g__Virgibacillus
New.CleanUp.ReferenceOTU1501	2	0.157299	0.414762	1	0.333333	0	k__Bacteria; p__Firmicutes; c__Clostridia; o__Clostridiales; f__[Tissierellaceae]; g__Sporanaerobacter; s__
New.CleanUp.ReferenceOTU1503	2	0.157299	0.414762	1	1.33333	0	k__Bacteria; p__Firmicutes; c__Bacilli; o__Bacillales; f__Bacillaceae; g__; s__
New.CleanUp.ReferenceOTU1508	2	0.157299	0.414762	1	0.666667	0	k__Bacteria; p__Firmicutes; c__Clostridia; o__Clostridiales; f__Clostridiaceae; g__Clostridium; s__
New.CleanUp.ReferenceOTU1511	2	0.157299	0.414762	1	0.333333	0	k__Bacteria; p__Firmicutes; c__Bacilli; o__Bacillales; f__Bacillaceae; g__; s__
New.CleanUp.ReferenceOTU1516	2	0.157299	0.414762	1	0.333333	0	k__Bacteria; p__Firmicutes; c__Bacilli; o__Bacillales; f__Bacillaceae; g__; s__
New.CleanUp.ReferenceOTU1543	2	0.157299	0.414762	1	1.66667	0	k__Bacteria; p__Firmicutes; c__Clostridia; o__Clostridiales; f__Clostridiaceae; g__; s__
New.CleanUp.ReferenceOTU1556	2	0.157299	0.414762	1	0.333333	0	k__Bacteria; p__Firmicutes; c__Clostridia; o__Clostridiales; f__Clostridiaceae; g__Clostridium; s__
New.CleanUp.ReferenceOTU1560	2	0.157299	0.414762	1	1.66667	0	k__Bacteria; p__Firmicutes; c__Bacilli; o__Bacillales; f__Bacillaceae; g__; s__
New.CleanUp.ReferenceOTU1591	2	0.157299	0.414762	1	0.333333	0	k__Bacteria; p__Firmicutes; c__Bacilli; o__Bacillales; f__Bacillaceae; g__; s__
New.CleanUp.ReferenceOTU1594	2	0.157299	0.414762	1	0.333333	0	k__Bacteria; p__Firmicutes; c__Bacilli; o__Bacillales; f__Bacillaceae; g__; s__
New.CleanUp.ReferenceOTU1616	2	0.157299	0.414762	1	0.333333	0	k__Bacteria; p__Firmicutes; c__Bacilli; o__Bacillales; f__Bacillaceae; g__; s__
New.CleanUp.ReferenceOTU1617	2	0.157299	0.414762	1	1	0	k__Bacteria; p__Firmicutes; c__Clostridia; o__Clostridiales; f__[Tissierellaceae]; g__Sporanaerobacter; s__
New.CleanUp.ReferenceOTU1618	2	0.157299	0.414762	1	0.333333	0	k__Bacteria; p__Firmicutes; c__Clostridia; o__Clostridiales; f__Clostridiaceae; g__Clostridium; s__
New.CleanUp.ReferenceOTU1632	2	0.157299	0.414762	1	0.333333	0	k__Bacteria; p__Firmicutes; c__Clostridia; o__Clostridiales; f__Clostridiaceae; g__; s__
New.CleanUp.ReferenceOTU1636	2	0.157299	0.414762	1	0.333333	0	k__Bacteria; p__Firmicutes; c__Bacilli; o__Bacillales; f__Bacillaceae; g__Virgibacillus
New.CleanUp.ReferenceOTU1647	2	0.157299	0.414762	1	1.33333	0	k__Bacteria; p__Firmicutes; c__Bacilli; o__Bacillales; f__Bacillaceae
New.CleanUp.ReferenceOTU1663	2	0.157299	0.414762	1	1	0	k__Bacteria; p__Firmicutes; c__Bacilli; o__Bacillales; f__Bacillaceae; g__; s__
New.CleanUp.ReferenceOTU1694	2	0.157299	0.414762	1	0.333333	0	k__Bacteria; p__Firmicutes; c__Bacilli; o__Bacillales; f__Bacillaceae; g__; s__
New.CleanUp.ReferenceOTU1696	2	0.157299	0.414762	1	0.333333	0	k__Bacteria; p__Firmicutes; c__Clostridia; o__Clostridiales; f__[Tissierellaceae]; g__Sporanaerobacter; s__
New.CleanUp.ReferenceOTU1704	2	0.157299	0.414762	1	1.66667	0	k__Bacteria; p__Firmicutes; c__Clostridia; o__Clostridiales; f__Clostridiaceae; g__Clostridium; s__
New.CleanUp.ReferenceOTU1705	2	0.157299	0.414762	1	0.666667	0	k__Bacteria; p__Firmicutes; c__Clostridia; o__Clostridiales; f__[Tissierellaceae]; g__Sporanaerobacter; s__
New.CleanUp.ReferenceOTU1720	2	0.157299	0.414762	1	0.666667	0	k__Bacteria; p__Firmicutes; c__Clostridia; o__Clostridiales; f__[Tissierellaceae]; g__Sporanaerobacter; s__
New.CleanUp.ReferenceOTU1723	2	0.157299	0.414762	1	0.666667	0	k__Bacteria; p__Firmicutes; c__Clostridia; o__Clostridiales; f__Clostridiaceae; g__Clostridium; s__
New.CleanUp.ReferenceOTU1727	2	0.157299	0.414762	1	1.66667	0	k__Bacteria; p__Firmicutes; c__Clostridia; o__Clostridiales; f__Clostridiaceae; g__; s__
New.CleanUp.ReferenceOTU1732	2	0.157299	0.414762	1	4.66667	0	k__Bacteria; p__Firmicutes; c__Clostridia; o__Thermoanaerobacterales; f__; g__; s__
New.CleanUp.ReferenceOTU1754	2	0.157299	0.414762	1	0.333333	0	k__Bacteria; p__Firmicutes; c__Bacilli; o__Bacillales; f__Bacillaceae; g__; s__
New.CleanUp.ReferenceOTU1788	2	0.157299	0.414762	1	0.333333	0	k__Bacteria; p__Firmicutes; c__Bacilli; o__Bacillales; f__Bacillaceae; g__; s__
New.CleanUp.ReferenceOTU1794	2	0.157299	0.414762	1	0.666667	0	k__Bacteria; p__Firmicutes; c__Bacilli; o__Bacillales; f__Bacillaceae; g__; s__
New.CleanUp.ReferenceOTU1810	2	0.157299	0.414762	1	0.666667	0	k__Bacteria; p__Firmicutes; c__Clostridia; o__Clostridiales; f__Clostridiaceae; g__Clostridium; s__
New.CleanUp.ReferenceOTU1845	2	0.157299	0.414762	1	0.333333	0	k__Bacteria; p__Firmicutes; c__Clostridia; o__Clostridiales; f__[Tissierellaceae]; g__Sporanaerobacter; s__
New.CleanUp.ReferenceOTU1860	2	0.157299	0.414762	1	0.333333	0	k__Bacteria; p__Firmicutes; c__Clostridia; o__Clostridiales; f__[Tissierellaceae]; g__Sporanaerobacter; s__
New.CleanUp.ReferenceOTU1884	2	0.157299	0.414762	1	0.333333	0	k__Bacteria; p__Firmicutes; c__Bacilli; o__Bacillales; f__Bacillaceae; g__; s__
New.CleanUp.ReferenceOTU1894	2	0.157299	0.414762	1	1	0	k__Bacteria; p__Firmicutes; c__Clostridia; o__Clostridiales; f__Clostridiaceae; g__Clostridium; s__
New.CleanUp.ReferenceOTU1906	2	0.157299	0.414762	1	0.666667	0	k__Bacteria; p__Firmicutes; c__Clostridia; o__Clostridiales; f__Clostridiaceae; g__Clostridium; s__
New.CleanUp.ReferenceOTU1927	2	0.157299	0.414762	1	0.333333	0	k__Bacteria; p__Firmicutes; c__Clostridia; o__Clostridiales; f__[Tissierellaceae]; g__Sporanaerobacter; s__
New.CleanUp.ReferenceOTU1931	2	0.157299	0.414762	1	0.333333	0	k__Bacteria; p__Firmicutes; c__Clostridia; o__Clostridiales; f__Clostridiaceae; g__Clostridium; s__
New.CleanUp.ReferenceOTU1982	2	0.157299	0.414762	1	1.33333	0	k__Bacteria; p__Firmicutes; c__Bacilli; o__Bacillales; f__Bacillaceae; g__; s__
New.CleanUp.ReferenceOTU1983	2	0.157299	0.414762	1	0.666667	0	k__Bacteria; p__Firmicutes; c__Clostridia; o__Clostridiales; f__Clostridiaceae; g__Clostridium; s__
New.CleanUp.ReferenceOTU2001	2	0.157299	0.414762	1	0.333333	0	k__Bacteria; p__Firmicutes; c__Clostridia; o__Thermoanaerobacterales; f__; g__; s__
New.CleanUp.ReferenceOTU2027	2	0.157299	0.414762	1	0.666667	0	k__Bacteria; p__Firmicutes; c__Clostridia; o__Clostridiales; f__Clostridiaceae; g__Clostridium; s__
New.CleanUp.ReferenceOTU2033	2	0.157299	0.414762	1	0.333333	0	k__Bacteria; p__Firmicutes; c__Clostridia; o__Clostridiales; f__[Tissierellaceae]; g__Sporanaerobacter; s__
New.CleanUp.ReferenceOTU2062	2	0.157299	0.414762	1	2	0	k__Bacteria; p__Firmicutes; c__Clostridia; o__Clostridiales; f__Clostridiaceae; g__; s__
New.CleanUp.ReferenceOTU2070	2	0.157299	0.414762	1	1.66667	0	k__Bacteria; p__Firmicutes; c__Clostridia; o__Clostridiales; f__Clostridiaceae; g__Clostridium
New.CleanUp.ReferenceOTU2098	2	0.157299	0.414762	1	0.333333	0	k__Bacteria; p__Firmicutes; c__Clostridia; o__Clostridiales; f__Clostridiaceae; g__Clostridium; s__
New.CleanUp.ReferenceOTU2109	2	0.157299	0.414762	1	2.66667	0	k__Bacteria; p__Firmicutes; c__Clostridia; o__Clostridiales; f__Clostridiaceae; g__Clostridium; s__
New.CleanUp.ReferenceOTU2120	2	0.157299	0.414762	1	0.666667	0	k__Bacteria; p__Firmicutes; c__Clostridia; o__Clostridiales; f__Clostridiaceae; g__Clostridium; s__
New.CleanUp.ReferenceOTU2123	2	0.157299	0.414762	1	0.666667	0	k__Bacteria; p__Firmicutes; c__Bacilli; o__Bacillales; f__Bacillaceae; g__Virgibacillus
New.CleanUp.ReferenceOTU2133	2	0.157299	0.414762	1	0.666667	0	k__Bacteria; p__Firmicutes; c__Clostridia; o__Clostridiales; f__Clostridiaceae; g__Clostridium; s__
New.CleanUp.ReferenceOTU2146	2	0.157299	0.414762	1	0.333333	0	k__Bacteria; p__Firmicutes; c__Clostridia; o__Clostridiales; f__[Tissierellaceae]; g__Sporanaerobacter; s__
New.CleanUp.ReferenceOTU2165	2	0.157299	0.414762	1	0.333333	0	k__Bacteria; p__Firmicutes; c__Bacilli; o__Bacillales; f__Bacillaceae; g__; s__
New.CleanUp.ReferenceOTU2172	2	0.157299	0.414762	1	2	0	k__Bacteria; p__Firmicutes; c__Clostridia; o__Clostridiales; f__[Tissierellaceae]; g__Sporanaerobacter; s__
New.CleanUp.ReferenceOTU2220	2	0.157299	0.414762	1	2.33333	0	k__Bacteria; p__Firmicutes; c__Clostridia; o__Clostridiales; f__Clostridiaceae; g__Clostridium; s__
New.CleanUp.ReferenceOTU2236	2	0.157299	0.414762	1	1.66667	0	k__Bacteria; p__Firmicutes; c__Clostridia; o__Clostridiales; f__Clostridiaceae; g__; s__
New.CleanUp.ReferenceOTU2243	2	0.157299	0.414762	1	2	0	k__Bacteria; p__Firmicutes; c__Clostridia; o__Clostridiales; f__Clostridiaceae; g__Clostridium; s__
New.CleanUp.ReferenceOTU2253	2	0.157299	0.414762	1	0.666667	0	k__Bacteria; p__Firmicutes; c__Clostridia; o__Clostridiales; f__Clostridiaceae; g__Clostridium; s__
New.CleanUp.ReferenceOTU2290	2	0.157299	0.414762	1	0.666667	0	k__Bacteria; p__Firmicutes; c__Bacilli; o__Bacillales; f__Bacillaceae; g__; s__
New.CleanUp.ReferenceOTU2303	2	0.157299	0.414762	1	3.66667	0	k__Bacteria; p__Firmicutes; c__Clostridia; o__Clostridiales; f__Clostridiaceae; g__Clostridium; s__
New.CleanUp.ReferenceOTU2305	2	0.157299	0.414762	1	0.666667	0	k__Bacteria; p__Firmicutes; c__Clostridia; o__Clostridiales; f__Clostridiaceae; g__Clostridium; s__
New.CleanUp.ReferenceOTU2310	2	0.157299	0.414762	1	0.333333	0	k__Bacteria; p__Firmicutes; c__Bacilli; o__Bacillales; f__Bacillaceae; g__; s__
New.CleanUp.ReferenceOTU2315	2	0.157299	0.414762	1	0.333333	0	k__Bacteria; p__Firmicutes; c__Clostridia; o__Clostridiales; f__Clostridiaceae; g__Clostridium; s__
New.CleanUp.ReferenceOTU2323	2	0.157299	0.414762	1	0.333333	0	k__Bacteria; p__Firmicutes; c__Bacilli; o__Bacillales; f__Bacillaceae; g__; s__
New.CleanUp.ReferenceOTU2328	2	0.157299	0.414762	1	0.333333	0	k__Bacteria; p__Firmicutes; c__Clostridia; o__Clostridiales; f__Clostridiaceae; g__Clostridium; s__
New.CleanUp.ReferenceOTU2350	2	0.157299	0.414762	1	0.666667	0	k__Bacteria; p__Firmicutes; c__Bacilli; o__Bacillales; f__Bacillaceae; g__; s__
New.CleanUp.ReferenceOTU2401	2	0.157299	0.414762	1	0.333333	0	k__Bacteria; p__Firmicutes; c__Clostridia; o__Clostridiales; f__[Tissierellaceae]; g__Sporanaerobacter; s__
New.CleanUp.ReferenceOTU2406	2	0.157299	0.414762	1	3	0	k__Bacteria; p__Firmicutes; c__Bacilli; o__Bacillales; f__Bacillaceae; g__; s__
New.CleanUp.ReferenceOTU2407	2	0.157299	0.414762	1	1	0	k__Bacteria; p__Firmicutes; c__Clostridia; o__Clostridiales; f__Clostridiaceae; g__Clostridium; s__
New.CleanUp.ReferenceOTU2408	2	0.157299	0.414762	1	1	0	k__Bacteria; p__Firmicutes; c__Clostridia; o__Clostridiales; f__Clostridiaceae; g__Clostridium; s__
New.CleanUp.ReferenceOTU2411	2	0.157299	0.414762	1	0.666667	0	k__Bacteria; p__Firmicutes; c__Bacilli; o__Bacillales; f__Bacillaceae; g__; s__
New.CleanUp.ReferenceOTU2412	2	0.157299	0.414762	1	2	0	k__Bacteria; p__Firmicutes; c__Clostridia; o__Clostridiales; f__Clostridiaceae; g__Clostridium; s__
New.CleanUp.ReferenceOTU2415	2	0.157299	0.414762	1	0.666667	0	k__Bacteria; p__Firmicutes; c__Clostridia; o__Clostridiales; f__[Tissierellaceae]; g__Sporanaerobacter; s__
New.CleanUp.ReferenceOTU2419	2	0.157299	0.414762	1	0.666667	0	Unassigned
New.CleanUp.ReferenceOTU2420	2	0.157299	0.414762	1	1	0	k__Bacteria; p__Firmicutes; c__Clostridia; o__Clostridiales; f__[Tissierellaceae]; g__Sporanaerobacter; s__
New.CleanUp.ReferenceOTU2441	2	0.157299	0.414762	1	0.333333	0	k__Bacteria; p__Firmicutes; c__Clostridia; o__Clostridiales; f__[Tissierellaceae]; g__Sporanaerobacter; s__
New.CleanUp.ReferenceOTU2484	2	0.157299	0.414762	1	1.66667	0	k__Bacteria; p__Firmicutes; c__Clostridia; o__Clostridiales; f__[Tissierellaceae]; g__Sporanaerobacter; s__
New.CleanUp.ReferenceOTU2524	2	0.157299	0.414762	1	0.666667	0	k__Bacteria; p__Firmicutes; c__Clostridia; o__Clostridiales; f__Clostridiaceae; g__Clostridium; s__
New.CleanUp.ReferenceOTU2540	2	0.157299	0.414762	1	1	0	k__Bacteria; p__Firmicutes; c__Clostridia; o__Clostridiales; f__Clostridiaceae; g__Clostridium; s__
New.CleanUp.ReferenceOTU2560	2	0.157299	0.414762	1	1	0	k__Bacteria; p__Firmicutes; c__Bacilli; o__Bacillales; f__Bacillaceae; g__; s__
New.CleanUp.ReferenceOTU2570	2	0.157299	0.414762	1	0.333333	0	k__Bacteria; p__Firmicutes; c__Bacilli; o__Bacillales; f__Bacillaceae; g__; s__
New.CleanUp.ReferenceOTU2581	2	0.157299	0.414762	1	0.666667	0	k__Bacteria; p__Firmicutes; c__Clostridia; o__Clostridiales; f__Clostridiaceae; g__Clostridium; s__
New.CleanUp.ReferenceOTU2597	2	0.157299	0.414762	1	1	0	k__Bacteria; p__Firmicutes; c__Bacilli; o__Turicibacterales; f__Turicibacteraceae; g__Turicibacter; s__
New.CleanUp.ReferenceOTU2612	2	0.157299	0.414762	1	0.333333	0	k__Bacteria; p__Firmicutes; c__Clostridia; o__Clostridiales; f__[Tissierellaceae]; g__Sporanaerobacter; s__
New.CleanUp.ReferenceOTU2634	2	0.157299	0.414762	1	0.333333	0	k__Bacteria; p__Firmicutes; c__Bacilli; o__Bacillales; f__Bacillaceae; g__; s__
New.CleanUp.ReferenceOTU2646	2	0.157299	0.414762	1	0.666667	0	k__Bacteria; p__Firmicutes; c__Clostridia; o__Clostridiales; f__Clostridiaceae; g__Clostridium; s__
New.CleanUp.ReferenceOTU2654	2	0.157299	0.414762	1	0	0.5	k__Bacteria; p__Firmicutes; c__Bacilli; o__Bacillales; f__Bacillaceae; g__Virgibacillus; s__
New.CleanUp.ReferenceOTU2664	2	0.157299	0.414762	1	0.333333	0	k__Bacteria; p__Firmicutes; c__Bacilli; o__Bacillales; f__Bacillaceae; g__; s__
New.CleanUp.ReferenceOTU2667	2	0.157299	0.414762	1	1.33333	0	k__Bacteria; p__Firmicutes; c__Bacilli; o__Bacillales; f__Bacillaceae; g__; s__
New.CleanUp.ReferenceOTU2679	2	0.157299	0.414762	1	1	0	k__Bacteria; p__Firmicutes; c__Clostridia; o__Clostridiales; f__[Tissierellaceae]; g__Sporanaerobacter; s__
New.CleanUp.ReferenceOTU2698	2	0.157299	0.414762	1	2	0	k__Bacteria; p__Firmicutes; c__Bacilli; o__Bacillales; f__Bacillaceae; g__; s__
New.CleanUp.ReferenceOTU2745	2	0.157299	0.414762	1	0.333333	0	k__Bacteria; p__Firmicutes; c__Bacilli; o__Bacillales; f__Bacillaceae; g__; s__
New.CleanUp.ReferenceOTU2755	2	0.157299	0.414762	1	1.66667	0	k__Bacteria; p__Firmicutes; c__Clostridia; o__Clostridiales; f__Clostridiaceae; g__Clostridium; s__
New.CleanUp.ReferenceOTU2815	2	0.157299	0.414762	1	6.33333	0	k__Bacteria; p__Firmicutes; c__Clostridia; o__Clostridiales; f__Clostridiaceae; g__Clostridium; s__
New.CleanUp.ReferenceOTU2828	2	0.157299	0.414762	1	0.666667	0	k__Bacteria; p__Firmicutes; c__Clostridia; o__Clostridiales; f__[Tissierellaceae]; g__Sporanaerobacter; s__
New.CleanUp.ReferenceOTU2829	2	0.157299	0.414762	1	0.333333	0	k__Bacteria; p__Firmicutes; c__Clostridia; o__Clostridiales; f__Clostridiaceae; g__Clostridium; s__
New.CleanUp.ReferenceOTU2834	2	0.157299	0.414762	1	0.333333	0	k__Bacteria; p__Firmicutes; c__Bacilli; o__Bacillales; f__Bacillaceae; g__; s__
New.CleanUp.ReferenceOTU2889	2	0.157299	0.414762	1	0.333333	0	k__Bacteria; p__Firmicutes; c__Clostridia; o__Clostridiales; f__[Tissierellaceae]; g__Sporanaerobacter; s__
New.CleanUp.ReferenceOTU2892	2	0.157299	0.414762	1	0.666667	0	k__Bacteria; p__Firmicutes; c__Clostridia; o__Clostridiales; f__Clostridiaceae; g__Clostridium; s__
New.CleanUp.ReferenceOTU2896	2	0.157299	0.414762	1	0.666667	0	k__Bacteria; p__Firmicutes; c__Bacilli; o__Bacillales; f__Bacillaceae; g__Virgibacillus
New.CleanUp.ReferenceOTU2902	2	0.157299	0.414762	1	0.333333	0	k__Bacteria; p__Firmicutes; c__Clostridia; o__Clostridiales; f__Clostridiaceae; g__Clostridium; s__
New.CleanUp.ReferenceOTU2912	2	0.157299	0.414762	1	0.666667	0	k__Bacteria; p__Firmicutes; c__Clostridia; o__Clostridiales; f__Veillonellaceae; g__Veillonella; s__dispar
New.CleanUp.ReferenceOTU2939	2	0.157299	0.414762	1	0.666667	0	k__Bacteria; p__Firmicutes; c__Bacilli; o__Bacillales; f__Bacillaceae; g__; s__
New.CleanUp.ReferenceOTU2961	2	0.157299	0.414762	1	0.333333	0	k__Bacteria; p__Firmicutes; c__Bacilli; o__Bacillales; f__Bacillaceae; g__; s__
New.CleanUp.ReferenceOTU2966	2	0.157299	0.414762	1	0.333333	0	k__Bacteria; p__Firmicutes; c__Clostridia; o__Clostridiales; f__Clostridiaceae; g__Clostridium; s__
New.CleanUp.ReferenceOTU2973	2	0.157299	0.414762	1	0.333333	0	k__Bacteria; p__Firmicutes; c__Bacilli; o__Bacillales; f__Bacillaceae; g__; s__
New.CleanUp.ReferenceOTU2974	2	0.157299	0.414762	1	0.333333	0	k__Bacteria; p__Firmicutes; c__Bacilli; o__Bacillales; f__Bacillaceae
New.CleanUp.ReferenceOTU2988	2	0.157299	0.414762	1	1.33333	0	k__Bacteria; p__Firmicutes; c__Clostridia; o__Clostridiales; f__Clostridiaceae; g__Clostridium; s__
New.CleanUp.ReferenceOTU3024	2	0.157299	0.414762	1	1	0	k__Bacteria; p__Firmicutes; c__Clostridia; o__Clostridiales; f__[Tissierellaceae]; g__Sporanaerobacter; s__
New.CleanUp.ReferenceOTU3025	2	0.157299	0.414762	1	0.333333	0	k__Bacteria; p__Firmicutes; c__Clostridia; o__Clostridiales; f__[Tissierellaceae]; g__Sporanaerobacter; s__
New.CleanUp.ReferenceOTU3042	2	0.157299	0.414762	1	0.333333	0	k__Bacteria; p__Firmicutes; c__Bacilli; o__Bacillales; f__Bacillaceae; g__; s__
New.CleanUp.ReferenceOTU3053	2	0.157299	0.414762	1	0.333333	0	k__Bacteria; p__Firmicutes; c__Bacilli; o__Bacillales; f__Bacillaceae; g__; s__
New.CleanUp.ReferenceOTU3061	2	0.157299	0.414762	1	0.333333	0	k__Bacteria; p__Firmicutes; c__Bacilli; o__Bacillales; f__Bacillaceae; g__; s__
New.CleanUp.ReferenceOTU3078	2	0.157299	0.414762	1	0.666667	0	k__Bacteria; p__Firmicutes; c__Clostridia; o__Clostridiales; f__[Tissierellaceae]; g__Sporanaerobacter; s__
New.CleanUp.ReferenceOTU3087	2	0.157299	0.414762	1	0.666667	0	k__Bacteria; p__Firmicutes; c__Bacilli; o__Bacillales; f__Bacillaceae; g__; s__
New.CleanUp.ReferenceOTU3100	2	0.157299	0.414762	1	0.333333	0	k__Bacteria; p__Firmicutes; c__Clostridia; o__Clostridiales; f__[Tissierellaceae]; g__Sporanaerobacter; s__
New.CleanUp.ReferenceOTU3124	2	0.157299	0.414762	1	0.666667	0	k__Bacteria; p__Firmicutes; c__Clostridia; o__Clostridiales; f__Clostridiaceae; g__Clostridium; s__
New.CleanUp.ReferenceOTU3134	2	0.157299	0.414762	1	0.333333	0	k__Bacteria; p__Firmicutes; c__Clostridia; o__Thermoanaerobacterales; f__; g__; s__
New.CleanUp.ReferenceOTU3142	2	0.157299	0.414762	1	1	0	k__Bacteria; p__Firmicutes; c__Clostridia; o__Clostridiales; f__[Tissierellaceae]; g__Sporanaerobacter; s__
New.CleanUp.ReferenceOTU3154	2	0.157299	0.414762	1	2.33333	0	k__Bacteria; p__Firmicutes; c__Clostridia; o__Clostridiales; f__[Tissierellaceae]; g__Sporanaerobacter; s__
New.CleanUp.ReferenceOTU3158	2	0.157299	0.414762	1	0.333333	0	k__Bacteria; p__Firmicutes; c__Clostridia; o__Clostridiales; f__Clostridiaceae; g__Clostridium; s__
New.CleanUp.ReferenceOTU3202	2	0.157299	0.414762	1	0.666667	0	k__Bacteria; p__Firmicutes; c__Bacilli; o__Bacillales; f__Bacillaceae; g__; s__
New.CleanUp.ReferenceOTU3215	2	0.157299	0.414762	1	0.333333	0	k__Bacteria; p__Firmicutes; c__Bacilli; o__Bacillales; f__Bacillaceae; g__; s__
New.CleanUp.ReferenceOTU3227	2	0.157299	0.414762	1	0.666667	0	k__Bacteria; p__Firmicutes; c__Clostridia; o__Clostridiales; f__Clostridiaceae; g__Clostridium; s__
New.CleanUp.ReferenceOTU3236	2	0.157299	0.414762	1	0.333333	0	k__Bacteria; p__Firmicutes; c__Clostridia; o__Clostridiales; f__[Tissierellaceae]; g__Sporanaerobacter; s__
New.CleanUp.ReferenceOTU3249	2	0.157299	0.414762	1	0.333333	0	k__Bacteria; p__Firmicutes; c__Clostridia; o__Clostridiales; f__Clostridiaceae; g__Clostridium; s__
New.CleanUp.ReferenceOTU3261	2	0.157299	0.414762	1	0.333333	0	k__Bacteria; p__Firmicutes; c__Bacilli; o__Bacillales; f__Bacillaceae; g__; s__
New.CleanUp.ReferenceOTU3262	2	0.157299	0.414762	1	0.333333	0	k__Bacteria; p__Firmicutes; c__Bacilli; o__Bacillales; f__Bacillaceae; g__; s__
New.CleanUp.ReferenceOTU3295	2	0.157299	0.414762	1	0.333333	0	k__Bacteria; p__Firmicutes; c__Clostridia; o__Clostridiales; f__[Tissierellaceae]; g__Sporanaerobacter; s__
New.CleanUp.ReferenceOTU3316	2	0.157299	0.414762	1	1	0	k__Bacteria; p__Firmicutes; c__Bacilli; o__Bacillales; f__Bacillaceae; g__; s__
New.CleanUp.ReferenceOTU3321	2	0.157299	0.414762	1	0.333333	0	k__Bacteria; p__Firmicutes; c__Clostridia; o__Clostridiales; f__[Tissierellaceae]; g__Sporanaerobacter; s__
New.CleanUp.ReferenceOTU3326	2	0.157299	0.414762	1	0.333333	0	k__Bacteria; p__Firmicutes; c__Clostridia; o__Clostridiales; f__Clostridiaceae; g__Clostridium; s__
New.CleanUp.ReferenceOTU3340	2	0.157299	0.414762	1	0.333333	0	k__Bacteria; p__Firmicutes; c__Clostridia; o__Clostridiales; f__[Tissierellaceae]; g__Sporanaerobacter; s__
New.CleanUp.ReferenceOTU3350	2	0.157299	0.414762	1	0.666667	0	k__Bacteria; p__Firmicutes; c__Clostridia; o__Clostridiales; f__Clostridiaceae; g__Clostridium; s__
New.CleanUp.ReferenceOTU3356	2	0.157299	0.414762	1	0.666667	0	k__Bacteria; p__Firmicutes; c__Bacilli; o__Bacillales; f__Bacillaceae
New.CleanUp.ReferenceOTU3358	2	0.157299	0.414762	1	0.333333	0	k__Bacteria; p__Firmicutes; c__Bacilli; o__Bacillales; f__Bacillaceae; g__; s__
New.CleanUp.ReferenceOTU3371	2	0.157299	0.414762	1	1	0	k__Bacteria; p__Firmicutes; c__Clostridia; o__Clostridiales; f__Clostridiaceae; g__Clostridium; s__
New.CleanUp.ReferenceOTU3398	2	0.157299	0.414762	1	1	0	k__Bacteria; p__Firmicutes; c__Clostridia; o__Clostridiales; f__Clostridiaceae; g__Clostridium; s__
New.CleanUp.ReferenceOTU3423	2	0.157299	0.414762	1	0.333333	0	k__Bacteria; p__Firmicutes; c__Bacilli; o__Bacillales; f__Bacillaceae; g__; s__
New.CleanUp.ReferenceOTU3450	2	0.157299	0.414762	1	1	0	k__Bacteria; p__Firmicutes; c__Bacilli; o__Bacillales; f__Bacillaceae; g__; s__
New.CleanUp.ReferenceOTU3472	2	0.157299	0.414762	1	0.666667	0	k__Bacteria; p__Firmicutes; c__Clostridia; o__Clostridiales; f__Clostridiaceae; g__Clostridium; s__
New.CleanUp.ReferenceOTU3479	2	0.157299	0.414762	1	1.33333	0	k__Bacteria; p__Firmicutes; c__Clostridia; o__Clostridiales; f__[Tissierellaceae]; g__Sporanaerobacter; s__
New.CleanUp.ReferenceOTU3491	2	0.157299	0.414762	1	0.666667	0	k__Bacteria; p__Firmicutes; c__Bacilli; o__Bacillales; f__Bacillaceae; g__; s__
New.CleanUp.ReferenceOTU3493	2	0.157299	0.414762	1	0.333333	0	k__Bacteria; p__Firmicutes; c__Clostridia; o__Clostridiales; f__Clostridiaceae; g__Clostridium; s__
New.CleanUp.ReferenceOTU3499	2	0.157299	0.414762	1	0.666667	0	k__Bacteria; p__Firmicutes; c__Clostridia; o__Clostridiales; f__Clostridiaceae; g__; s__
New.CleanUp.ReferenceOTU3518	2	0.157299	0.414762	1	0.666667	0	k__Bacteria; p__Firmicutes; c__Bacilli; o__Bacillales; f__Bacillaceae
New.CleanUp.ReferenceOTU3527	2	0.157299	0.414762	1	0.666667	0	k__Bacteria; p__Firmicutes; c__Clostridia; o__Clostridiales; f__Clostridiaceae; g__Clostridium; s__
New.CleanUp.ReferenceOTU3528	2	0.157299	0.414762	1	0.666667	0	k__Bacteria; p__Firmicutes; c__Bacilli; o__Bacillales; f__Bacillaceae; g__; s__
New.CleanUp.ReferenceOTU3529	2	0.157299	0.414762	1	3	0	k__Bacteria; p__Firmicutes; c__Clostridia; o__Clostridiales; f__Clostridiaceae; g__; s__
New.CleanUp.ReferenceOTU3530	2	0.157299	0.414762	1	30.6667	0	k__Bacteria; p__Firmicutes; c__Bacilli; o__Bacillales; f__Bacillaceae; g__; s__
New.CleanUp.ReferenceOTU3543	2	0.157299	0.414762	1	0.333333	0	k__Bacteria; p__Firmicutes; c__Clostridia; o__Clostridiales; f__Clostridiaceae; g__Clostridium; s__
New.CleanUp.ReferenceOTU3552	2	0.157299	0.414762	1	0.333333	0	k__Bacteria; p__Firmicutes; c__Bacilli; o__Bacillales; f__Bacillaceae; g__; s__
New.CleanUp.ReferenceOTU3555	2	0.157299	0.414762	1	2	0	k__Bacteria; p__Firmicutes; c__Clostridia; o__Clostridiales; f__Clostridiaceae; g__Clostridium; s__
New.CleanUp.ReferenceOTU3577	2	0.157299	0.414762	1	0.333333	0	k__Bacteria; p__Firmicutes; c__Bacilli; o__Bacillales; f__Bacillaceae; g__; s__
New.CleanUp.ReferenceOTU3582	2	0.157299	0.414762	1	0.333333	0	k__Bacteria; p__Firmicutes; c__Bacilli; o__Bacillales; f__Bacillaceae; g__; s__
New.CleanUp.ReferenceOTU3587	2	0.157299	0.414762	1	0.666667	0	k__Bacteria; p__Firmicutes; c__Bacilli; o__Bacillales; f__Bacillaceae; g__; s__
New.CleanUp.ReferenceOTU3601	2	0.157299	0.414762	1	0.666667	0	k__Bacteria; p__Firmicutes; c__Bacilli; o__Bacillales; f__Bacillaceae; g__; s__
New.CleanUp.ReferenceOTU3610	2	0.157299	0.414762	1	0.333333	0	k__Bacteria; p__Firmicutes; c__Bacilli; o__Bacillales; f__Bacillaceae; g__; s__
New.CleanUp.ReferenceOTU3668	2	0.157299	0.414762	1	0.666667	0	k__Bacteria; p__Firmicutes; c__Clostridia; o__Clostridiales; f__[Tissierellaceae]; g__Sporanaerobacter; s__
New.CleanUp.ReferenceOTU3681	2	0.157299	0.414762	1	0.333333	0	k__Bacteria; p__Firmicutes; c__Bacilli; o__Bacillales; f__Bacillaceae; g__; s__
New.CleanUp.ReferenceOTU3689	2	0.157299	0.414762	1	0.333333	0	k__Bacteria; p__Firmicutes; c__Bacilli; o__Bacillales; f__Bacillaceae; g__; s__
New.CleanUp.ReferenceOTU3698	2	0.157299	0.414762	1	0.333333	0	k__Bacteria; p__Firmicutes; c__Clostridia; o__Clostridiales; f__[Tissierellaceae]; g__Sporanaerobacter; s__
New.CleanUp.ReferenceOTU3743	2	0.157299	0.414762	1	0.666667	0	k__Bacteria; p__Firmicutes; c__Bacilli; o__Bacillales; f__Bacillaceae; g__; s__
New.CleanUp.ReferenceOTU3767	2	0.157299	0.414762	1	1	0	k__Bacteria; p__Firmicutes; c__Clostridia; o__Clostridiales; f__Clostridiaceae; g__Clostridium; s__
New.CleanUp.ReferenceOTU3784	2	0.157299	0.414762	1	0.333333	0	k__Bacteria; p__Firmicutes; c__Clostridia; o__Clostridiales; f__Clostridiaceae; g__Clostridium; s__
New.CleanUp.ReferenceOTU3788	2	0.157299	0.414762	1	0.333333	0	k__Bacteria; p__Firmicutes; c__Bacilli; o__Bacillales; f__Bacillaceae; g__; s__
New.CleanUp.ReferenceOTU3832	2	0.157299	0.414762	1	0.333333	0	k__Bacteria; p__Firmicutes; c__Clostridia; o__Clostridiales; f__[Tissierellaceae]; g__Sporanaerobacter; s__
New.CleanUp.ReferenceOTU3834	2	0.157299	0.414762	1	1.33333	0	k__Bacteria; p__Firmicutes; c__Clostridia; o__Clostridiales; f__Clostridiaceae; g__Clostridium; s__
New.CleanUp.ReferenceOTU3849	2	0.157299	0.414762	1	0.666667	0	k__Bacteria; p__Firmicutes; c__Clostridia; o__Clostridiales; f__Clostridiaceae; g__; s__
New.CleanUp.ReferenceOTU3869	2	0.157299	0.414762	1	1	0	k__Bacteria; p__Firmicutes; c__Clostridia; o__Clostridiales; f__Clostridiaceae; g__Clostridium; s__
New.CleanUp.ReferenceOTU3880	2	0.157299	0.414762	1	0.333333	0	k__Bacteria; p__Firmicutes; c__Bacilli; o__Bacillales; f__Bacillaceae
New.CleanUp.ReferenceOTU3882	2	0.157299	0.414762	1	0.666667	0	k__Bacteria; p__Firmicutes; c__Clostridia; o__Clostridiales; f__[Tissierellaceae]; g__Sporanaerobacter; s__
New.CleanUp.ReferenceOTU3900	2	0.157299	0.414762	1	0.666667	0	k__Bacteria; p__Firmicutes; c__Clostridia; o__Clostridiales; f__Clostridiaceae; g__; s__
New.CleanUp.ReferenceOTU3902	2	0.157299	0.414762	1	0.666667	0	k__Bacteria; p__Firmicutes; c__Clostridia; o__Clostridiales; f__Clostridiaceae; g__Clostridium; s__
New.CleanUp.ReferenceOTU3908	2	0.157299	0.414762	1	0.666667	0	k__Bacteria; p__Firmicutes; c__Clostridia; o__Clostridiales; f__[Tissierellaceae]; g__Sporanaerobacter; s__
New.CleanUp.ReferenceOTU3940	2	0.157299	0.414762	1	0.666667	0	k__Bacteria; p__Firmicutes; c__Clostridia; o__Clostridiales; f__Clostridiaceae; g__Clostridium; s__
New.CleanUp.ReferenceOTU3951	2	0.157299	0.414762	1	2.33333	0	k__Bacteria; p__Firmicutes; c__Clostridia; o__Clostridiales; f__Clostridiaceae; g__Clostridium; s__
New.CleanUp.ReferenceOTU3964	2	0.157299	0.414762	1	0.333333	0	k__Bacteria; p__Firmicutes; c__Clostridia; o__Clostridiales; f__Clostridiaceae; g__Clostridium; s__
New.CleanUp.ReferenceOTU3973	2	0.157299	0.414762	1	1	0	k__Bacteria; p__Firmicutes; c__Bacilli; o__Bacillales; f__Bacillaceae; g__; s__
New.CleanUp.ReferenceOTU3979	2	0.157299	0.414762	1	0.333333	0	k__Bacteria; p__Firmicutes; c__Bacilli; o__Bacillales; f__Bacillaceae; g__; s__
New.CleanUp.ReferenceOTU4043	2	0.157299	0.414762	1	0.666667	0	k__Bacteria; p__Firmicutes; c__Clostridia; o__Clostridiales; f__[Tissierellaceae]; g__Sporanaerobacter; s__
New.CleanUp.ReferenceOTU4044	2	0.157299	0.414762	1	0.333333	0	k__Bacteria; p__Firmicutes; c__Clostridia; o__Clostridiales; f__Clostridiaceae; g__Clostridium; s__
New.CleanUp.ReferenceOTU4046	2	0.157299	0.414762	1	1.66667	0	k__Bacteria; p__Firmicutes; c__Bacilli; o__Bacillales; f__Bacillaceae; g__; s__
New.CleanUp.ReferenceOTU4074	2	0.157299	0.414762	1	1.33333	0	k__Bacteria; p__Firmicutes; c__Clostridia; o__Clostridiales; f__Clostridiaceae; g__Clostridium; s__
New.CleanUp.ReferenceOTU4076	2	0.157299	0.414762	1	0.333333	0	k__Bacteria; p__Firmicutes; c__Clostridia; o__Clostridiales; f__Clostridiaceae; g__Clostridium; s__
New.CleanUp.ReferenceOTU4078	2	0.157299	0.414762	1	0.666667	0	k__Bacteria; p__Firmicutes; c__Clostridia; o__Clostridiales; f__Clostridiaceae; g__Clostridium; s__
New.CleanUp.ReferenceOTU4101	2	0.157299	0.414762	1	0.333333	0	k__Bacteria; p__Firmicutes; c__Bacilli; o__Bacillales; f__Bacillaceae
New.CleanUp.ReferenceOTU4133	2	0.157299	0.414762	1	0.333333	0	k__Bacteria; p__Firmicutes; c__Bacilli; o__Bacillales; f__Bacillaceae
New.CleanUp.ReferenceOTU4136	2	0.157299	0.414762	1	0.333333	0	k__Bacteria; p__Firmicutes; c__Clostridia; o__Clostridiales; f__[Tissierellaceae]; g__Sporanaerobacter; s__
New.CleanUp.ReferenceOTU4234	2	0.157299	0.414762	1	0.333333	0	k__Bacteria; p__Firmicutes; c__Bacilli; o__Bacillales; f__Bacillaceae; g__; s__
New.CleanUp.ReferenceOTU4238	2	0.157299	0.414762	1	0.333333	0	k__Bacteria; p__Firmicutes; c__Bacilli; o__Bacillales; f__Bacillaceae; g__; s__
New.CleanUp.ReferenceOTU4246	2	0.157299	0.414762	1	0.333333	0	k__Bacteria; p__Firmicutes; c__Clostridia; o__Clostridiales; f__[Tissierellaceae]; g__Sporanaerobacter; s__
New.CleanUp.ReferenceOTU4248	2	0.157299	0.414762	1	2	0	k__Bacteria; p__Firmicutes; c__Clostridia; o__Clostridiales; f__Clostridiaceae; g__Clostridium; s__
New.CleanUp.ReferenceOTU4301	2	0.157299	0.414762	1	0.333333	0	k__Bacteria; p__Firmicutes; c__Bacilli; o__Bacillales; f__Bacillaceae; g__; s__
New.CleanUp.ReferenceOTU4307	2	0.157299	0.414762	1	0.333333	0	k__Bacteria; p__Firmicutes; c__Bacilli; o__Bacillales; f__Bacillaceae; g__; s__
New.CleanUp.ReferenceOTU4326	2	0.157299	0.414762	1	0.666667	0	k__Bacteria; p__Firmicutes; c__Bacilli; o__Bacillales; f__Bacillaceae; g__; s__
New.CleanUp.ReferenceOTU4351	2	0.157299	0.414762	1	0.666667	0	k__Bacteria; p__Firmicutes; c__Bacilli; o__Lactobacillales; f__Streptococcaceae; g__Streptococcus; s__
New.CleanUp.ReferenceOTU4383	2	0.157299	0.414762	1	0.333333	0	k__Bacteria; p__Firmicutes; c__Clostridia; o__Clostridiales; f__[Tissierellaceae]; g__Sporanaerobacter; s__
New.CleanUp.ReferenceOTU4392	2	0.157299	0.414762	1	0.666667	0	k__Bacteria; p__Firmicutes; c__Clostridia; o__Clostridiales; f__Clostridiaceae; g__; s__
New.CleanUp.ReferenceOTU4395	2	0.157299	0.414762	1	0.666667	0	k__Bacteria; p__Firmicutes; c__Clostridia; o__Clostridiales; f__Clostridiaceae; g__Clostridium; s__
New.CleanUp.ReferenceOTU4407	2	0.157299	0.414762	1	0.333333	0	k__Bacteria; p__Firmicutes; c__Bacilli; o__Bacillales; f__Bacillaceae
New.CleanUp.ReferenceOTU4432	2	0.157299	0.414762	1	0.333333	0	k__Bacteria; p__Firmicutes; c__Clostridia; o__Clostridiales; f__[Tissierellaceae]; g__Sporanaerobacter; s__
New.CleanUp.ReferenceOTU4441	2	0.157299	0.414762	1	0.666667	0	k__Bacteria; p__Firmicutes; c__Clostridia; o__Clostridiales; f__Clostridiaceae; g__Clostridium; s__
New.CleanUp.ReferenceOTU4503	2	0.157299	0.414762	1	0.333333	0	k__Bacteria; p__Firmicutes; c__Clostridia; o__Clostridiales; f__[Tissierellaceae]; g__Sporanaerobacter; s__
New.CleanUp.ReferenceOTU4513	2	0.157299	0.414762	1	0.666667	0	k__Bacteria; p__Firmicutes; c__Clostridia; o__Clostridiales; f__Clostridiaceae; g__Clostridium; s__
New.CleanUp.ReferenceOTU4514	2	0.157299	0.414762	1	1.33333	0	k__Bacteria; p__Firmicutes; c__Bacilli; o__Bacillales; f__Bacillaceae; g__; s__
New.CleanUp.ReferenceOTU4530	2	0.157299	0.414762	1	0.666667	0	k__Bacteria; p__Firmicutes; c__Clostridia; o__Clostridiales; f__[Tissierellaceae]; g__Sporanaerobacter; s__
New.CleanUp.ReferenceOTU4532	2	0.157299	0.414762	1	1.33333	0	k__Bacteria; p__Firmicutes; c__Clostridia; o__Clostridiales; f__Clostridiaceae; g__Clostridium; s__
New.CleanUp.ReferenceOTU4560	2	0.157299	0.414762	1	0.666667	0	k__Bacteria; p__Firmicutes; c__Clostridia; o__Clostridiales; f__Clostridiaceae; g__Clostridium; s__
New.CleanUp.ReferenceOTU4593	2	0.157299	0.414762	1	0.333333	0	k__Bacteria; p__Firmicutes; c__Clostridia; o__Clostridiales; f__Clostridiaceae; g__Clostridium; s__
New.CleanUp.ReferenceOTU4608	2	0.157299	0.414762	1	0.333333	0	k__Bacteria; p__Firmicutes; c__Clostridia; o__Clostridiales; f__Clostridiaceae; g__Clostridium; s__
New.CleanUp.ReferenceOTU4612	2	0.157299	0.414762	1	0.666667	0	k__Bacteria; p__Firmicutes; c__Clostridia; o__Clostridiales; f__Clostridiaceae; g__Clostridium; s__
New.CleanUp.ReferenceOTU4624	2	0.157299	0.414762	1	0.333333	0	k__Bacteria; p__Firmicutes; c__Clostridia; o__Thermoanaerobacterales; f__; g__; s__
New.CleanUp.ReferenceOTU4639	2	0.157299	0.414762	1	1	0	k__Bacteria; p__Firmicutes; c__Clostridia; o__Clostridiales; f__[Tissierellaceae]; g__Sporanaerobacter; s__
New.CleanUp.ReferenceOTU4643	2	0.157299	0.414762	1	0.333333	0	k__Bacteria; p__Firmicutes; c__Bacilli; o__Bacillales; f__Bacillaceae; g__; s__
New.CleanUp.ReferenceOTU4672	2	0.157299	0.414762	1	0.333333	0	Unassigned
New.CleanUp.ReferenceOTU4677	2	0.157299	0.414762	1	0.666667	0	k__Bacteria; p__Firmicutes; c__Clostridia; o__Clostridiales; f__Clostridiaceae
New.CleanUp.ReferenceOTU4693	2	0.157299	0.414762	1	1.33333	0	k__Bacteria; p__Firmicutes; c__Bacilli; o__Bacillales; f__Bacillaceae; g__; s__
New.CleanUp.ReferenceOTU4701	2	0.157299	0.414762	1	0.333333	0	k__Bacteria; p__Firmicutes; c__Bacilli; o__Bacillales; f__Bacillaceae
New.CleanUp.ReferenceOTU4711	2	0.157299	0.414762	1	0.333333	0	k__Bacteria; p__Firmicutes; c__Clostridia; o__Clostridiales; f__Clostridiaceae; g__Clostridium; s__
New.CleanUp.ReferenceOTU4729	2	0.157299	0.414762	1	1	0	k__Bacteria; p__Firmicutes; c__Clostridia; o__Clostridiales; f__Clostridiaceae; g__; s__
New.CleanUp.ReferenceOTU4755	2	0.157299	0.414762	1	1	0	k__Bacteria; p__Firmicutes; c__Bacilli; o__Bacillales; f__Bacillaceae; g__; s__
New.CleanUp.ReferenceOTU4759	2	0.157299	0.414762	1	0.333333	0	k__Bacteria; p__Firmicutes; c__Clostridia; o__Clostridiales; f__Clostridiaceae; g__Clostridium; s__
New.CleanUp.ReferenceOTU4763	2	0.157299	0.414762	1	1	0	k__Bacteria; p__Firmicutes; c__Clostridia; o__Clostridiales; f__[Tissierellaceae]; g__Sporanaerobacter; s__
New.CleanUp.ReferenceOTU4784	2	0.157299	0.414762	1	0.333333	0	k__Bacteria; p__Firmicutes; c__Bacilli; o__Bacillales; f__Bacillaceae; g__; s__
New.CleanUp.ReferenceOTU4806	2	0.157299	0.414762	1	0.666667	0	k__Bacteria; p__Firmicutes; c__Clostridia; o__Clostridiales; f__Clostridiaceae; g__Clostridium; s__
New.CleanUp.ReferenceOTU4836	2	0.157299	0.414762	1	0.333333	0	k__Bacteria; p__Firmicutes; c__Clostridia; o__Clostridiales; f__Clostridiaceae; g__Clostridium; s__
New.CleanUp.ReferenceOTU4890	2	0.157299	0.414762	1	0.333333	0	k__Bacteria; p__Firmicutes; c__Bacilli; o__Bacillales; f__Bacillaceae; g__; s__
New.CleanUp.ReferenceOTU4967	2	0.157299	0.414762	1	0.666667	0	k__Bacteria; p__Firmicutes; c__Bacilli; o__Bacillales; f__Bacillaceae; g__; s__
New.CleanUp.ReferenceOTU4972	2	0.157299	0.414762	1	1	0	k__Bacteria; p__Firmicutes; c__Clostridia; o__Clostridiales; f__[Tissierellaceae]; g__Sporanaerobacter; s__
New.CleanUp.ReferenceOTU4989	2	0.157299	0.414762	1	1	0	k__Bacteria; p__Firmicutes; c__Bacilli; o__Bacillales; f__Bacillaceae; g__; s__
New.CleanUp.ReferenceOTU4995	2	0.157299	0.414762	1	0.666667	0	k__Bacteria; p__Firmicutes; c__Bacilli; o__Bacillales; f__Bacillaceae
New.CleanUp.ReferenceOTU4998	2	0.157299	0.414762	1	0.666667	0	k__Bacteria; p__Firmicutes; c__Bacilli; o__Bacillales; f__Bacillaceae; g__; s__
New.CleanUp.ReferenceOTU5004	2	0.157299	0.414762	1	0.333333	0	k__Bacteria; p__Firmicutes; c__Clostridia; o__Clostridiales; f__[Tissierellaceae]; g__Sporanaerobacter; s__
New.CleanUp.ReferenceOTU5029	2	0.157299	0.414762	1	0.666667	0	k__Bacteria; p__Firmicutes; c__Bacilli; o__Bacillales; f__Bacillaceae; g__; s__
New.CleanUp.ReferenceOTU5036	2	0.157299	0.414762	1	0.666667	0	k__Bacteria; p__Firmicutes; c__Clostridia; o__Clostridiales; f__Clostridiaceae; g__Clostridium; s__
New.CleanUp.ReferenceOTU5052	2	0.157299	0.414762	1	0.666667	0	k__Bacteria; p__Firmicutes; c__Clostridia; o__Clostridiales; f__Clostridiaceae; g__Clostridium; s__
New.CleanUp.ReferenceOTU5064	2	0.157299	0.414762	1	0.333333	0	k__Bacteria; p__Firmicutes; c__Bacilli; o__Bacillales; f__Bacillaceae; g__; s__
New.CleanUp.ReferenceOTU5078	2	0.157299	0.414762	1	1	0	k__Bacteria; p__Firmicutes; c__Clostridia; o__Clostridiales; f__Clostridiaceae; g__Clostridium; s__
New.CleanUp.ReferenceOTU5084	2	0.157299	0.414762	1	0.333333	0	k__Bacteria; p__Firmicutes; c__Bacilli; o__Bacillales; f__Bacillaceae
New.CleanUp.ReferenceOTU5099	2	0.157299	0.414762	1	0	0.5	k__Bacteria; p__Firmicutes; c__Bacilli; o__Bacillales; f__Bacillaceae; g__; s__
New.CleanUp.ReferenceOTU5105	2	0.157299	0.414762	1	0.666667	0	k__Bacteria; p__Firmicutes; c__Bacilli; o__Bacillales; f__Bacillaceae; g__; s__
New.CleanUp.ReferenceOTU5106	2	0.157299	0.414762	1	0.333333	0	k__Bacteria; p__Firmicutes; c__Bacilli; o__Bacillales; f__Bacillaceae; g__Virgibacillus
New.CleanUp.ReferenceOTU5118	2	0.157299	0.414762	1	0.666667	0	k__Bacteria; p__Firmicutes; c__Clostridia; o__Clostridiales; f__Clostridiaceae; g__Clostridium; s__
New.CleanUp.ReferenceOTU5122	2	0.157299	0.414762	1	0.666667	0	k__Bacteria; p__Firmicutes; c__Clostridia; o__Clostridiales; f__Clostridiaceae; g__Clostridium; s__
New.CleanUp.ReferenceOTU5160	2	0.157299	0.414762	1	0.333333	0	k__Bacteria; p__Proteobacteria; c__Alphaproteobacteria; o__Rhizobiales; f__Phyllobacteriaceae; g__Mesorhizobium; s__
New.CleanUp.ReferenceOTU5163	2	0.157299	0.414762	1	0.333333	0	k__Bacteria; p__Firmicutes; c__Clostridia; o__Clostridiales; f__[Tissierellaceae]; g__Sporanaerobacter; s__
New.CleanUp.ReferenceOTU5168	2	0.157299	0.414762	1	0.333333	0	k__Bacteria; p__Firmicutes; c__Clostridia; o__Clostridiales; f__[Tissierellaceae]; g__Sporanaerobacter; s__
New.CleanUp.ReferenceOTU5179	2	0.157299	0.414762	1	0.333333	0	k__Bacteria; p__Firmicutes; c__Bacilli; o__Bacillales; f__Bacillaceae
New.CleanUp.ReferenceOTU5201	2	0.157299	0.414762	1	0.333333	0	k__Bacteria; p__Firmicutes; c__Bacilli; o__Bacillales; f__Bacillaceae; g__; s__
New.CleanUp.ReferenceOTU5227	2	0.157299	0.414762	1	2.33333	0	k__Bacteria; p__Firmicutes; c__Bacilli; o__Bacillales; f__Bacillaceae; g__; s__
New.CleanUp.ReferenceOTU5231	2	0.157299	0.414762	1	0.666667	0	k__Bacteria; p__Firmicutes; c__Clostridia; o__Clostridiales; f__[Tissierellaceae]; g__Sporanaerobacter; s__
New.CleanUp.ReferenceOTU5250	2	0.157299	0.414762	1	0.333333	0	k__Bacteria; p__Firmicutes; c__Clostridia; o__Thermoanaerobacterales; f__; g__; s__
New.CleanUp.ReferenceOTU5263	2	0.157299	0.414762	1	0.333333	0	k__Bacteria; p__Firmicutes; c__Bacilli; o__Bacillales; f__Bacillaceae
New.CleanUp.ReferenceOTU5282	2	0.157299	0.414762	1	1	0	k__Bacteria; p__Firmicutes; c__Clostridia; o__Clostridiales; f__Clostridiaceae; g__Clostridium; s__
New.CleanUp.ReferenceOTU5305	2	0.157299	0.414762	1	0.333333	0	k__Bacteria; p__Firmicutes; c__Bacilli; o__Bacillales; f__Bacillaceae; g__; s__
New.CleanUp.ReferenceOTU5335	2	0.157299	0.414762	1	2.33333	0	k__Bacteria; p__Firmicutes; c__Clostridia; o__Clostridiales; f__Clostridiaceae; g__Clostridium; s__
New.CleanUp.ReferenceOTU5349	2	0.157299	0.414762	1	0.666667	0	k__Bacteria; p__Firmicutes; c__Clostridia; o__Clostridiales; f__Clostridiaceae; g__Clostridium; s__
New.CleanUp.ReferenceOTU5356	2	0.157299	0.414762	1	2.33333	0	k__Bacteria; p__Firmicutes; c__Clostridia; o__Clostridiales; f__[Tissierellaceae]; g__Sporanaerobacter; s__
New.CleanUp.ReferenceOTU5372	2	0.157299	0.414762	1	1.66667	0	k__Bacteria; p__Firmicutes; c__Clostridia; o__Clostridiales; f__Clostridiaceae; g__; s__
New.CleanUp.ReferenceOTU5374	2	0.157299	0.414762	1	0.666667	0	k__Bacteria; p__Firmicutes; c__Clostridia; o__Clostridiales; f__Clostridiaceae; g__Clostridium; s__
New.CleanUp.ReferenceOTU5379	2	0.157299	0.414762	1	0.333333	0	k__Bacteria; p__Firmicutes; c__Clostridia; o__Clostridiales; f__Clostridiaceae; g__Clostridium; s__
New.CleanUp.ReferenceOTU5380	2	0.157299	0.414762	1	0.333333	0	k__Bacteria; p__Firmicutes; c__Clostridia; o__Clostridiales; f__Clostridiaceae; g__Clostridium; s__
New.CleanUp.ReferenceOTU5406	2	0.157299	0.414762	1	0.333333	0	k__Bacteria; p__Firmicutes; c__Clostridia; o__Clostridiales; f__Clostridiaceae; g__Clostridium; s__
New.CleanUp.ReferenceOTU5409	2	0.157299	0.414762	1	0.333333	0	k__Bacteria; p__Firmicutes; c__Clostridia; o__Clostridiales; f__Clostridiaceae; g__Clostridium; s__
New.CleanUp.ReferenceOTU5426	2	0.157299	0.414762	1	0.333333	0	k__Bacteria; p__Firmicutes; c__Clostridia; o__Clostridiales; f__[Tissierellaceae]; g__Sporanaerobacter; s__
New.CleanUp.ReferenceOTU5458	2	0.157299	0.414762	1	0.333333	0	k__Bacteria; p__Firmicutes; c__Bacilli; o__Bacillales; f__Bacillaceae; g__; s__
New.CleanUp.ReferenceOTU5460	2	0.157299	0.414762	1	0.333333	0	k__Bacteria; p__Firmicutes; c__Clostridia; o__Clostridiales; f__Clostridiaceae; g__Clostridium; s__
New.CleanUp.ReferenceOTU5461	2	0.157299	0.414762	1	0.333333	0	k__Bacteria; p__Firmicutes; c__Bacilli; o__Bacillales; f__Bacillaceae; g__; s__
New.CleanUp.ReferenceOTU5469	2	0.157299	0.414762	1	0.666667	0	k__Bacteria; p__Firmicutes; c__Clostridia; o__Clostridiales; f__Clostridiaceae; g__Clostridium; s__
New.CleanUp.ReferenceOTU5485	2	0.157299	0.414762	1	0.333333	0	k__Bacteria; p__Firmicutes; c__Bacilli; o__Bacillales; f__Bacillaceae; g__; s__
New.CleanUp.ReferenceOTU5497	2	0.157299	0.414762	1	7	0	k__Bacteria; p__Firmicutes; c__Clostridia; o__Clostridiales; f__[Tissierellaceae]; g__Sporanaerobacter; s__
New.CleanUp.ReferenceOTU5501	2	0.157299	0.414762	1	1	0	k__Bacteria; p__Firmicutes; c__Clostridia; o__Clostridiales; f__[Tissierellaceae]; g__Sporanaerobacter; s__
New.CleanUp.ReferenceOTU5506	2	0.157299	0.414762	1	0.666667	0	k__Bacteria; p__Firmicutes; c__Clostridia; o__Clostridiales; f__Clostridiaceae; g__Clostridium; s__
New.CleanUp.ReferenceOTU5521	2	0.157299	0.414762	1	1.33333	0	k__Bacteria; p__Firmicutes; c__Clostridia; o__Clostridiales; f__Clostridiaceae; g__Clostridium; s__
New.CleanUp.ReferenceOTU5530	2	0.157299	0.414762	1	0.666667	0	k__Bacteria; p__Firmicutes; c__Clostridia; o__Clostridiales; f__[Tissierellaceae]; g__Sporanaerobacter; s__
New.CleanUp.ReferenceOTU5543	2	0.157299	0.414762	1	0.666667	0	k__Bacteria; p__Firmicutes; c__Clostridia; o__Clostridiales; f__Clostridiaceae; g__; s__
New.CleanUp.ReferenceOTU5564	2	0.157299	0.414762	1	1	0	k__Bacteria; p__Firmicutes; c__Bacilli; o__Bacillales; f__Bacillaceae; g__; s__
New.CleanUp.ReferenceOTU5570	2	0.157299	0.414762	1	0.666667	0	k__Bacteria; p__Firmicutes; c__Bacilli; o__Bacillales; f__Bacillaceae; g__; s__
New.CleanUp.ReferenceOTU5576	2	0.157299	0.414762	1	1	0	k__Bacteria; p__Firmicutes; c__Clostridia; o__Clostridiales; f__[Tissierellaceae]; g__Sporanaerobacter; s__
New.CleanUp.ReferenceOTU5606	2	0.157299	0.414762	1	0.666667	0	k__Bacteria; p__Firmicutes; c__Clostridia; o__Clostridiales; f__Clostridiaceae; g__Clostridium; s__
New.CleanUp.ReferenceOTU5624	2	0.157299	0.414762	1	0.333333	0	k__Bacteria; p__Firmicutes; c__Clostridia; o__Clostridiales; f__[Tissierellaceae]; g__Sporanaerobacter; s__
New.CleanUp.ReferenceOTU5636	2	0.157299	0.414762	1	0.333333	0	Unassigned
New.CleanUp.ReferenceOTU5639	2	0.157299	0.414762	1	0.333333	0	k__Bacteria; p__Firmicutes; c__Clostridia; o__Clostridiales; f__Clostridiaceae; g__Clostridium; s__
New.CleanUp.ReferenceOTU5660	2	0.157299	0.414762	1	1	0	k__Bacteria; p__Firmicutes; c__Clostridia; o__Clostridiales; f__Clostridiaceae; g__Clostridium; s__
New.CleanUp.ReferenceOTU5688	2	0.157299	0.414762	1	1	0	k__Bacteria; p__Firmicutes; c__Bacilli; o__Bacillales; f__Bacillaceae; g__Virgibacillus; s__pantothenticus
New.CleanUp.ReferenceOTU5690	2	0.157299	0.414762	1	0.333333	0	k__Bacteria; p__Firmicutes; c__Clostridia; o__Clostridiales; f__Clostridiaceae; g__Clostridium; s__
New.CleanUp.ReferenceOTU5714	2	0.157299	0.414762	1	0.333333	0	k__Bacteria; p__Firmicutes; c__Bacilli; o__Bacillales; f__Bacillaceae; g__; s__
New.CleanUp.ReferenceOTU5729	2	0.157299	0.414762	1	0.666667	0	k__Bacteria; p__Firmicutes; c__Clostridia; o__Clostridiales; f__[Tissierellaceae]; g__Sporanaerobacter; s__
New.CleanUp.ReferenceOTU5742	2	0.157299	0.414762	1	0.666667	0	k__Bacteria; p__Firmicutes; c__Bacilli; o__Bacillales; f__Bacillaceae; g__; s__
New.CleanUp.ReferenceOTU5769	2	0.157299	0.414762	1	0.333333	0	k__Bacteria; p__Firmicutes; c__Clostridia; o__Clostridiales; f__[Tissierellaceae]; g__Sporanaerobacter; s__
New.CleanUp.ReferenceOTU5771	2	0.157299	0.414762	1	0.333333	0	k__Bacteria; p__Firmicutes; c__Bacilli; o__Bacillales; f__Bacillaceae; g__; s__
New.CleanUp.ReferenceOTU5777	2	0.157299	0.414762	1	0.666667	0	k__Bacteria; p__Firmicutes; c__Bacilli; o__Bacillales; f__Bacillaceae; g__; s__
New.CleanUp.ReferenceOTU5786	2	0.157299	0.414762	1	0.666667	0	k__Bacteria; p__Firmicutes; c__Clostridia; o__Clostridiales; f__Clostridiaceae; g__Clostridium; s__
New.CleanUp.ReferenceOTU5788	2	0.157299	0.414762	1	2	0	k__Bacteria; p__Firmicutes; c__Bacilli; o__Bacillales; f__Bacillaceae; g__; s__
New.CleanUp.ReferenceOTU5795	2	0.157299	0.414762	1	0.666667	0	k__Bacteria; p__Firmicutes; c__Clostridia; o__Clostridiales; f__Clostridiaceae; g__Clostridium; s__
New.CleanUp.ReferenceOTU5802	2	0.157299	0.414762	1	0.333333	0	k__Bacteria; p__Firmicutes; c__Clostridia; o__Clostridiales; f__Clostridiaceae; g__Clostridium; s__
New.CleanUp.ReferenceOTU5805	2	0.157299	0.414762	1	0.666667	0	k__Bacteria; p__Firmicutes; c__Clostridia; o__Clostridiales; f__Clostridiaceae; g__Clostridium; s__
New.CleanUp.ReferenceOTU5851	2	0.157299	0.414762	1	0.333333	0	k__Bacteria; p__Firmicutes; c__Bacilli; o__Bacillales; f__Bacillaceae; g__; s__
New.CleanUp.ReferenceOTU5872	2	0.157299	0.414762	1	0.666667	0	Unassigned
New.CleanUp.ReferenceOTU5881	2	0.157299	0.414762	1	1	0	k__Bacteria; p__Firmicutes; c__Clostridia; o__Clostridiales; f__Clostridiaceae; g__Clostridium; s__
New.CleanUp.ReferenceOTU5889	2	0.157299	0.414762	1	0.333333	0	k__Bacteria; p__Firmicutes; c__Bacilli; o__Bacillales; f__Bacillaceae; g__; s__
New.CleanUp.ReferenceOTU5922	2	0.157299	0.414762	1	0.333333	0	k__Bacteria; p__Firmicutes; c__Clostridia; o__Clostridiales; f__Clostridiaceae; g__Clostridium; s__
New.CleanUp.ReferenceOTU5946	2	0.157299	0.414762	1	0.333333	0	k__Bacteria; p__Firmicutes; c__Clostridia; o__Clostridiales; f__[Tissierellaceae]; g__Sporanaerobacter; s__
New.CleanUp.ReferenceOTU5948	2	0.157299	0.414762	1	5.66667	0	k__Bacteria; p__Firmicutes; c__Clostridia; o__Clostridiales; f__Clostridiaceae; g__Clostridium; s__
New.CleanUp.ReferenceOTU5957	2	0.157299	0.414762	1	0.333333	0	k__Bacteria; p__Firmicutes; c__Bacilli; o__Bacillales; f__Bacillaceae
New.CleanUp.ReferenceOTU5972	2	0.157299	0.414762	1	0.666667	0	k__Bacteria; p__Firmicutes; c__Clostridia; o__Clostridiales; f__[Tissierellaceae]; g__Sporanaerobacter; s__
New.CleanUp.ReferenceOTU5973	2	0.157299	0.414762	1	0.666667	0	k__Bacteria; p__Firmicutes; c__Bacilli; o__Bacillales; f__Bacillaceae; g__; s__
New.CleanUp.ReferenceOTU5974	2	0.157299	0.414762	1	0.666667	0	k__Bacteria; p__Firmicutes; c__Bacilli; o__Bacillales; f__Bacillaceae
New.CleanUp.ReferenceOTU6005	2	0.157299	0.414762	1	0.666667	0	k__Bacteria; p__Firmicutes; c__Bacilli; o__Bacillales; f__Bacillaceae; g__; s__
New.CleanUp.ReferenceOTU6022	2	0.157299	0.414762	1	0.333333	0	k__Bacteria; p__Firmicutes; c__Clostridia; o__Clostridiales; f__Clostridiaceae; g__Clostridium; s__
New.CleanUp.ReferenceOTU6030	2	0.157299	0.414762	1	0.333333	0	k__Bacteria; p__Firmicutes; c__Clostridia; o__Clostridiales; f__Clostridiaceae; g__Clostridium; s__
New.CleanUp.ReferenceOTU6032	2	0.157299	0.414762	1	2	0	k__Bacteria; p__Firmicutes; c__Clostridia; o__Clostridiales; f__[Tissierellaceae]; g__Sporanaerobacter; s__
New.CleanUp.ReferenceOTU6050	2	0.157299	0.414762	1	2	0	k__Bacteria; p__Firmicutes; c__Bacilli; o__Bacillales; f__Bacillaceae; g__; s__
New.CleanUp.ReferenceOTU6054	2	0.157299	0.414762	1	0.333333	0	k__Bacteria; p__Firmicutes; c__Bacilli; o__Bacillales; f__Bacillaceae; g__; s__
New.CleanUp.ReferenceOTU6058	2	0.157299	0.414762	1	0.666667	0	k__Bacteria; p__Firmicutes; c__Bacilli; o__Bacillales; f__Bacillaceae
New.CleanUp.ReferenceOTU6067	2	0.157299	0.414762	1	1.66667	0	k__Bacteria; p__Firmicutes; c__Clostridia; o__Clostridiales; f__Clostridiaceae; g__Clostridium; s__
New.CleanUp.ReferenceOTU6070	2	0.157299	0.414762	1	0.666667	0	k__Bacteria; p__Firmicutes; c__Clostridia; o__Clostridiales; f__Clostridiaceae; g__Clostridium; s__
New.CleanUp.ReferenceOTU6074	2	0.157299	0.414762	1	0.666667	0	k__Bacteria; p__Firmicutes; c__Clostridia; o__Clostridiales; f__Clostridiaceae; g__Clostridium; s__
New.CleanUp.ReferenceOTU6079	2	0.157299	0.414762	1	0.333333	0	k__Bacteria; p__Firmicutes; c__Clostridia; o__Clostridiales; f__Clostridiaceae; g__Clostridium; s__
New.CleanUp.ReferenceOTU6103	2	0.157299	0.414762	1	0.666667	0	k__Bacteria; p__Firmicutes; c__Bacilli; o__Bacillales; f__Bacillaceae; g__; s__
New.CleanUp.ReferenceOTU6119	2	0.157299	0.414762	1	0.333333	0	k__Bacteria; p__Firmicutes; c__Bacilli; o__Bacillales; f__Bacillaceae; g__; s__
New.CleanUp.ReferenceOTU6134	2	0.157299	0.414762	1	0.666667	0	k__Bacteria; p__Firmicutes; c__Bacilli; o__Bacillales; f__Bacillaceae; g__; s__
New.CleanUp.ReferenceOTU6149	2	0.157299	0.414762	1	0.333333	0	k__Bacteria; p__Firmicutes; c__Bacilli; o__Bacillales; f__Bacillaceae; g__; s__
New.CleanUp.ReferenceOTU6165	2	0.157299	0.414762	1	0.666667	0	k__Bacteria; p__Firmicutes; c__Clostridia; o__Clostridiales; f__Clostridiaceae; g__Clostridium; s__
New.CleanUp.ReferenceOTU6177	2	0.157299	0.414762	1	0.666667	0	k__Bacteria; p__Firmicutes; c__Clostridia; o__Clostridiales; f__Clostridiaceae; g__Clostridium; s__
New.CleanUp.ReferenceOTU6192	2	0.157299	0.414762	1	1.33333	0	k__Bacteria; p__Firmicutes; c__Clostridia; o__Clostridiales; f__Clostridiaceae; g__Clostridium; s__
New.CleanUp.ReferenceOTU6212	2	0.157299	0.414762	1	0.666667	0	k__Bacteria; p__Firmicutes; c__Clostridia; o__Clostridiales; f__[Tissierellaceae]; g__; s__
New.CleanUp.ReferenceOTU6230	2	0.157299	0.414762	1	0.666667	0	k__Bacteria; p__Firmicutes; c__Clostridia; o__Clostridiales; f__Clostridiaceae; g__; s__
New.CleanUp.ReferenceOTU6274	2	0.157299	0.414762	1	1.66667	0	k__Bacteria; p__Firmicutes; c__Clostridia; o__Clostridiales; f__Clostridiaceae
New.CleanUp.ReferenceOTU6288	2	0.157299	0.414762	1	1.33333	0	k__Bacteria; p__Firmicutes; c__Clostridia; o__Clostridiales; f__Clostridiaceae; g__Clostridium; s__
New.CleanUp.ReferenceOTU6358	2	0.157299	0.414762	1	0	0.5	k__Bacteria; p__Firmicutes; c__Clostridia; o__Clostridiales; f__[Tissierellaceae]; g__Sporanaerobacter; s__
New.CleanUp.ReferenceOTU6371	2	0.157299	0.414762	1	0.666667	0	k__Bacteria; p__Firmicutes; c__Bacilli; o__Bacillales; f__Bacillaceae; g__; s__
New.CleanUp.ReferenceOTU6372	2	0.157299	0.414762	1	0.333333	0	k__Bacteria; p__Firmicutes; c__Clostridia; o__Clostridiales; f__[Tissierellaceae]; g__Sporanaerobacter; s__
New.CleanUp.ReferenceOTU6406	2	0.157299	0.414762	1	0.333333	0	k__Bacteria; p__Firmicutes; c__Clostridia; o__Clostridiales; f__[Tissierellaceae]; g__Sporanaerobacter; s__
New.CleanUp.ReferenceOTU6415	2	0.157299	0.414762	1	0.333333	0	k__Bacteria; p__Firmicutes; c__Bacilli; o__Bacillales; f__Bacillaceae
New.CleanUp.ReferenceOTU6418	2	0.157299	0.414762	1	0.333333	0	k__Bacteria; p__Firmicutes; c__Clostridia; o__Clostridiales; f__[Tissierellaceae]; g__Sporanaerobacter; s__
New.CleanUp.ReferenceOTU6431	2	0.157299	0.414762	1	0.333333	0	k__Bacteria; p__Firmicutes; c__Clostridia; o__Clostridiales; f__Clostridiaceae; g__Clostridium; s__
New.CleanUp.ReferenceOTU6446	2	0.157299	0.414762	1	0.333333	0	k__Bacteria; p__Firmicutes; c__Clostridia; o__Clostridiales; f__Clostridiaceae; g__Clostridium; s__
New.CleanUp.ReferenceOTU6469	2	0.157299	0.414762	1	0.333333	0	k__Bacteria; p__Firmicutes; c__Clostridia; o__Clostridiales; f__Clostridiaceae; g__Clostridium; s__
New.CleanUp.ReferenceOTU6486	2	0.157299	0.414762	1	1.66667	0	k__Bacteria; p__Firmicutes; c__Bacilli; o__Bacillales; f__Bacillaceae; g__; s__
New.CleanUp.ReferenceOTU6493	2	0.157299	0.414762	1	0.666667	0	k__Bacteria; p__Firmicutes; c__Clostridia; o__Clostridiales; f__Clostridiaceae; g__Clostridium; s__
New.CleanUp.ReferenceOTU6505	2	0.157299	0.414762	1	0.666667	0	k__Bacteria; p__Firmicutes; c__Bacilli; o__Bacillales; f__Bacillaceae; g__Virgibacillus
New.CleanUp.ReferenceOTU6535	2	0.157299	0.414762	1	1	0	k__Bacteria; p__Firmicutes; c__Clostridia; o__Clostridiales; f__[Tissierellaceae]; g__Sporanaerobacter; s__
New.CleanUp.ReferenceOTU6575	2	0.157299	0.414762	1	0.666667	0	k__Bacteria; p__Firmicutes; c__Bacilli; o__Bacillales; f__Bacillaceae; g__; s__
New.CleanUp.ReferenceOTU6585	2	0.157299	0.414762	1	0.666667	0	k__Bacteria; p__Firmicutes; c__Bacilli; o__Bacillales; f__Bacillaceae; g__; s__
New.CleanUp.ReferenceOTU6596	2	0.157299	0.414762	1	0.666667	0	Unassigned
New.CleanUp.ReferenceOTU6655	2	0.157299	0.414762	1	0.666667	0	k__Bacteria; p__Firmicutes; c__Bacilli; o__Bacillales; f__Bacillaceae; g__Virgibacillus
New.CleanUp.ReferenceOTU6675	2	0.157299	0.414762	1	0.333333	0	k__Bacteria; p__Firmicutes; c__Bacilli; o__Bacillales; f__Bacillaceae; g__; s__
New.CleanUp.ReferenceOTU6678	2	0.157299	0.414762	1	0.666667	0	k__Bacteria; p__Firmicutes; c__Clostridia; o__Clostridiales; f__[Tissierellaceae]; g__Sporanaerobacter; s__
New.CleanUp.ReferenceOTU6685	2	0.157299	0.414762	1	2	0	k__Bacteria; p__Firmicutes; c__Bacilli; o__Bacillales; f__Bacillaceae; g__; s__
New.CleanUp.ReferenceOTU6707	2	0.157299	0.414762	1	0.333333	0	k__Bacteria; p__Firmicutes; c__Clostridia; o__Clostridiales; f__[Tissierellaceae]; g__Sporanaerobacter; s__
New.CleanUp.ReferenceOTU6752	2	0.157299	0.414762	1	0.666667	0	k__Bacteria; p__Firmicutes; c__Clostridia; o__Clostridiales; f__Clostridiaceae; g__Clostridium; s__
New.CleanUp.ReferenceOTU6757	2	0.157299	0.414762	1	2.66667	0	k__Bacteria; p__Firmicutes; c__Clostridia; o__Clostridiales; f__Clostridiaceae; g__Clostridium; s__
New.CleanUp.ReferenceOTU6759	2	0.157299	0.414762	1	0.666667	0	k__Bacteria; p__Firmicutes; c__Bacilli; o__Bacillales; f__Bacillaceae; g__; s__
New.CleanUp.ReferenceOTU6765	2	0.157299	0.414762	1	0.666667	0	k__Bacteria; p__Firmicutes; c__Clostridia; o__Clostridiales; f__Clostridiaceae; g__Clostridium; s__
New.CleanUp.ReferenceOTU6772	2	0.157299	0.414762	1	0.333333	0	k__Bacteria; p__Firmicutes; c__Bacilli; o__Bacillales; f__Bacillaceae; g__; s__
New.CleanUp.ReferenceOTU6827	2	0.157299	0.414762	1	0.666667	0	k__Bacteria; p__Firmicutes; c__Clostridia; o__Clostridiales; f__Clostridiaceae; g__Clostridium
New.CleanUp.ReferenceOTU6854	2	0.157299	0.414762	1	0.666667	0	k__Bacteria; p__Firmicutes; c__Clostridia; o__Clostridiales; f__Clostridiaceae; g__; s__
New.CleanUp.ReferenceOTU6894	2	0.157299	0.414762	1	1.33333	0	k__Bacteria; p__Firmicutes; c__Clostridia; o__Thermoanaerobacterales; f__; g__; s__
New.CleanUp.ReferenceOTU6897	2	0.157299	0.414762	1	0.333333	0	k__Bacteria; p__Firmicutes; c__Bacilli; o__Bacillales; f__Bacillaceae
New.CleanUp.ReferenceOTU6904	2	0.157299	0.414762	1	0.333333	0	k__Bacteria; p__Firmicutes; c__Clostridia; o__Clostridiales; f__Clostridiaceae; g__Clostridium; s__
New.CleanUp.ReferenceOTU6921	2	0.157299	0.414762	1	0.666667	0	k__Bacteria; p__Firmicutes; c__Clostridia; o__Clostridiales; f__[Tissierellaceae]; g__Sporanaerobacter; s__
New.CleanUp.ReferenceOTU6929	2	0.157299	0.414762	1	0.666667	0	k__Bacteria; p__Firmicutes; c__Bacilli; o__Bacillales; f__Bacillaceae; g__; s__
New.CleanUp.ReferenceOTU6943	2	0.157299	0.414762	1	0.333333	0	k__Bacteria; p__Firmicutes; c__Bacilli; o__Bacillales; f__Bacillaceae; g__; s__
New.CleanUp.ReferenceOTU6946	2	0.157299	0.414762	1	1	0	k__Bacteria; p__Firmicutes; c__Bacilli; o__Bacillales; f__Bacillaceae; g__; s__
New.CleanUp.ReferenceOTU6955	2	0.157299	0.414762	1	0.333333	0	k__Bacteria; p__Firmicutes; c__Clostridia; o__Clostridiales; f__Clostridiaceae; g__Clostridium; s__
New.CleanUp.ReferenceOTU6985	2	0.157299	0.414762	1	2.66667	0	k__Bacteria; p__Firmicutes; c__Bacilli; o__Bacillales; f__Bacillaceae; g__; s__
New.CleanUp.ReferenceOTU7004	2	0.157299	0.414762	1	2.66667	0	k__Bacteria; p__Firmicutes; c__Clostridia; o__Clostridiales; f__Clostridiaceae; g__Clostridium; s__
New.CleanUp.ReferenceOTU7005	2	0.157299	0.414762	1	1	0	k__Bacteria; p__Firmicutes; c__Bacilli; o__Bacillales; f__Bacillaceae; g__; s__
New.CleanUp.ReferenceOTU7014	2	0.157299	0.414762	1	0.333333	0	k__Bacteria; p__Firmicutes; c__Bacilli; o__Bacillales; f__Bacillaceae; g__; s__
New.CleanUp.ReferenceOTU7023	2	0.157299	0.414762	1	0.666667	0	k__Bacteria; p__Firmicutes; c__Clostridia; o__Clostridiales; f__Clostridiaceae; g__Clostridium; s__
New.CleanUp.ReferenceOTU7037	2	0.157299	0.414762	1	6.33333	0	k__Bacteria; p__Firmicutes; c__Bacilli; o__Bacillales; f__Bacillaceae
New.CleanUp.ReferenceOTU7060	2	0.157299	0.414762	1	0.666667	0	k__Bacteria; p__Firmicutes; c__Bacilli; o__Bacillales; f__Bacillaceae; g__; s__
New.CleanUp.ReferenceOTU7138	2	0.157299	0.414762	1	0.333333	0	k__Bacteria; p__Firmicutes; c__Clostridia; o__Clostridiales; f__[Tissierellaceae]; g__Sporanaerobacter; s__
New.CleanUp.ReferenceOTU7149	2	0.157299	0.414762	1	0	1	k__Bacteria; p__Firmicutes; c__Bacilli; o__Lactobacillales
New.CleanUp.ReferenceOTU7173	2	0.157299	0.414762	1	4	0	k__Bacteria; p__Firmicutes; c__Clostridia; o__Clostridiales; f__Clostridiaceae; g__Clostridium; s__
New.CleanUp.ReferenceOTU7193	2	0.157299	0.414762	1	0.666667	0	k__Bacteria; p__Firmicutes; c__Bacilli; o__Bacillales; f__Bacillaceae
New.CleanUp.ReferenceOTU7234	2	0.157299	0.414762	1	0.666667	0	k__Bacteria; p__Firmicutes; c__Clostridia; o__Clostridiales; f__[Tissierellaceae]; g__; s__
New.CleanUp.ReferenceOTU7248	2	0.157299	0.414762	1	19	0	k__Bacteria; p__Firmicutes; c__Bacilli; o__Bacillales; f__Bacillaceae; g__; s__
New.CleanUp.ReferenceOTU7252	2	0.157299	0.414762	1	7.33333	0	k__Bacteria; p__Firmicutes; c__Clostridia; o__Thermoanaerobacterales; f__; g__; s__
New.CleanUp.ReferenceOTU7290	2	0.157299	0.414762	1	1	0	k__Bacteria; p__Firmicutes; c__Bacilli; o__Bacillales; f__Bacillaceae; g__; s__
New.CleanUp.ReferenceOTU7298	2	0.157299	0.414762	1	0.333333	0	k__Bacteria; p__Firmicutes; c__Clostridia; o__Clostridiales; f__[Tissierellaceae]; g__Sporanaerobacter; s__
New.CleanUp.ReferenceOTU7325	2	0.157299	0.414762	1	0.666667	0	k__Bacteria; p__Firmicutes; c__Clostridia; o__Clostridiales; f__Clostridiaceae; g__; s__
New.CleanUp.ReferenceOTU7326	2	0.157299	0.414762	1	0.666667	0	k__Bacteria; p__Firmicutes; c__Clostridia; o__Clostridiales; f__Clostridiaceae; g__; s__
New.CleanUp.ReferenceOTU7330	2	0.157299	0.414762	1	0.666667	0	k__Bacteria; p__Firmicutes; c__Clostridia; o__Clostridiales; f__Clostridiaceae; g__; s__
New.CleanUp.ReferenceOTU7332	2	0.157299	0.414762	1	0.333333	0	k__Bacteria; p__Firmicutes; c__Clostridia; o__Clostridiales; f__Clostridiaceae; g__Clostridium; s__
New.CleanUp.ReferenceOTU7344	2	0.157299	0.414762	1	0.333333	0	k__Bacteria; p__Firmicutes; c__Bacilli; o__Bacillales; f__Bacillaceae; g__; s__
New.CleanUp.ReferenceOTU7345	2	0.157299	0.414762	1	0.333333	0	k__Bacteria; p__Firmicutes; c__Bacilli; o__Bacillales; f__Bacillaceae; g__; s__
New.CleanUp.ReferenceOTU7371	2	0.157299	0.414762	1	3	0	k__Bacteria; p__Firmicutes; c__Clostridia; o__Clostridiales; f__Clostridiaceae; g__Clostridium; s__
New.CleanUp.ReferenceOTU7382	2	0.157299	0.414762	1	0.333333	0	k__Bacteria; p__Firmicutes; c__Bacilli; o__Bacillales; f__Bacillaceae; g__; s__
New.CleanUp.ReferenceOTU7408	2	0.157299	0.414762	1	0.666667	0	k__Bacteria; p__Firmicutes; c__Clostridia; o__Clostridiales; f__Clostridiaceae; g__; s__
New.CleanUp.ReferenceOTU7413	2	0.157299	0.414762	1	0.666667	0	k__Bacteria; p__Firmicutes; c__Clostridia; o__Clostridiales; f__[Tissierellaceae]; g__Sporanaerobacter; s__
New.CleanUp.ReferenceOTU7414	2	0.157299	0.414762	1	0.333333	0	k__Bacteria; p__Firmicutes; c__Clostridia; o__Clostridiales; f__Clostridiaceae; g__Clostridium; s__
New.CleanUp.ReferenceOTU7426	2	0.157299	0.414762	1	0.666667	0	k__Bacteria; p__Firmicutes; c__Bacilli; o__Bacillales; f__Bacillaceae; g__; s__
New.CleanUp.ReferenceOTU7434	2	0.157299	0.414762	1	1	0	k__Bacteria; p__Firmicutes; c__Clostridia; o__Clostridiales; f__Clostridiaceae; g__Clostridium; s__
New.CleanUp.ReferenceOTU7467	2	0.157299	0.414762	1	0.333333	0	k__Bacteria; p__Firmicutes; c__Clostridia; o__Clostridiales; f__[Tissierellaceae]; g__Sporanaerobacter; s__
New.CleanUp.ReferenceOTU7537	2	0.157299	0.414762	1	0.333333	0	k__Bacteria; p__Firmicutes; c__Bacilli; o__Bacillales; f__Bacillaceae; g__; s__
New.CleanUp.ReferenceOTU7557	2	0.157299	0.414762	1	2	0	k__Bacteria; p__Firmicutes; c__Clostridia; o__Clostridiales; f__Clostridiaceae; g__Clostridium; s__
New.CleanUp.ReferenceOTU7558	2	0.157299	0.414762	1	0.666667	0	k__Bacteria; p__Firmicutes; c__Bacilli; o__Bacillales; f__Bacillaceae; g__; s__
New.CleanUp.ReferenceOTU7629	2	0.157299	0.414762	1	1	0	k__Bacteria; p__Firmicutes; c__Clostridia; o__Clostridiales; f__[Tissierellaceae]; g__Sporanaerobacter; s__
New.CleanUp.ReferenceOTU7635	2	0.157299	0.414762	1	0.333333	0	k__Bacteria; p__Firmicutes; c__Bacilli; o__Bacillales; f__Bacillaceae; g__; s__
New.CleanUp.ReferenceOTU7641	2	0.157299	0.414762	1	0.333333	0	k__Bacteria; p__Firmicutes; c__Clostridia; o__Clostridiales; f__[Tissierellaceae]; g__Sporanaerobacter; s__
New.CleanUp.ReferenceOTU7649	2	0.157299	0.414762	1	0.666667	0	k__Bacteria; p__Firmicutes; c__Clostridia; o__Clostridiales; f__Clostridiaceae; g__Clostridium
New.CleanUp.ReferenceOTU7659	2	0.157299	0.414762	1	0.666667	0	k__Bacteria; p__Firmicutes; c__Bacilli; o__Bacillales; f__Bacillaceae; g__; s__
New.CleanUp.ReferenceOTU7664	2	0.157299	0.414762	1	0.666667	0	k__Bacteria; p__Firmicutes; c__Clostridia; o__Clostridiales; f__[Tissierellaceae]; g__Sporanaerobacter; s__
New.CleanUp.ReferenceOTU7666	2	0.157299	0.414762	1	0.666667	0	k__Bacteria; p__Firmicutes; c__Clostridia; o__Clostridiales; f__Clostridiaceae; g__Clostridium; s__
New.CleanUp.ReferenceOTU7683	2	0.157299	0.414762	1	1	0	k__Bacteria; p__Firmicutes; c__Bacilli; o__Bacillales; f__Bacillaceae; g__; s__
New.CleanUp.ReferenceOTU7700	2	0.157299	0.414762	1	0.333333	0	k__Bacteria; p__Firmicutes; c__Clostridia; o__Clostridiales; f__Clostridiaceae; g__Clostridium; s__
New.CleanUp.ReferenceOTU7701	2	0.157299	0.414762	1	1.66667	0	k__Bacteria; p__Firmicutes; c__Bacilli; o__Bacillales; f__Bacillaceae; g__; s__
New.CleanUp.ReferenceOTU7760	2	0.157299	0.414762	1	0.333333	0	k__Bacteria; p__Firmicutes; c__Bacilli; o__Bacillales; f__Bacillaceae; g__; s__
New.CleanUp.ReferenceOTU7781	2	0.157299	0.414762	1	0.666667	0	k__Bacteria; p__Firmicutes; c__Clostridia; o__Clostridiales; f__[Tissierellaceae]; g__Sporanaerobacter; s__
New.CleanUp.ReferenceOTU7824	2	0.157299	0.414762	1	1	0	k__Bacteria; p__Firmicutes; c__Bacilli; o__Bacillales; f__Bacillaceae
New.CleanUp.ReferenceOTU7827	2	0.157299	0.414762	1	0.666667	0	k__Bacteria; p__Firmicutes; c__Clostridia; o__Clostridiales; f__[Tissierellaceae]; g__Sporanaerobacter; s__
New.CleanUp.ReferenceOTU7833	2	0.157299	0.414762	1	0.333333	0	k__Bacteria; p__Firmicutes; c__Clostridia; o__Clostridiales; f__[Tissierellaceae]; g__Sporanaerobacter; s__
New.CleanUp.ReferenceOTU7841	2	0.157299	0.414762	1	6.33333	0	k__Bacteria; p__Firmicutes; c__Clostridia; o__Thermoanaerobacterales; f__; g__; s__
New.CleanUp.ReferenceOTU7853	2	0.157299	0.414762	1	0.333333	0	k__Bacteria; p__Firmicutes; c__Bacilli; o__Bacillales; f__Bacillaceae; g__; s__
New.CleanUp.ReferenceOTU7859	2	0.157299	0.414762	1	0.333333	0	k__Bacteria; p__Firmicutes; c__Clostridia; o__Clostridiales; f__[Tissierellaceae]; g__Sporanaerobacter; s__
New.CleanUp.ReferenceOTU7883	2	0.157299	0.414762	1	0.666667	0	k__Bacteria; p__Firmicutes; c__Bacilli; o__Bacillales; f__Bacillaceae; g__; s__
New.CleanUp.ReferenceOTU7897	2	0.157299	0.414762	1	0.333333	0	k__Bacteria; p__Firmicutes; c__Clostridia; o__Clostridiales; f__Clostridiaceae; g__; s__
New.CleanUp.ReferenceOTU7904	2	0.157299	0.414762	1	0.333333	0	k__Bacteria; p__Firmicutes; c__Clostridia; o__Clostridiales; f__[Tissierellaceae]; g__Sporanaerobacter; s__
New.CleanUp.ReferenceOTU7924	2	0.157299	0.414762	1	0.666667	0	k__Bacteria; p__Firmicutes; c__Clostridia; o__Clostridiales; f__Clostridiaceae; g__; s__
New.CleanUp.ReferenceOTU7931	2	0.157299	0.414762	1	0.666667	0	k__Bacteria; p__Firmicutes; c__Clostridia; o__Clostridiales; f__Clostridiaceae; g__Clostridium; s__
New.CleanUp.ReferenceOTU7936	2	0.157299	0.414762	1	0	0.5	k__Bacteria; p__Firmicutes; c__Bacilli; o__Bacillales; f__Bacillaceae; g__; s__
New.CleanUp.ReferenceOTU7942	2	0.157299	0.414762	1	0.666667	0	k__Bacteria; p__Firmicutes; c__Bacilli; o__Bacillales; f__Bacillaceae; g__; s__
New.CleanUp.ReferenceOTU7946	2	0.157299	0.414762	1	0.666667	0	k__Bacteria; p__Firmicutes; c__Bacilli; o__Bacillales; f__Bacillaceae; g__; s__
New.CleanUp.ReferenceOTU8011	2	0.157299	0.414762	1	0.333333	0	k__Bacteria; p__Firmicutes; c__Bacilli; o__Bacillales; f__Bacillaceae; g__; s__
New.CleanUp.ReferenceOTU8049	2	0.157299	0.414762	1	1.66667	0	k__Bacteria; p__Firmicutes; c__Bacilli; o__Bacillales; f__Bacillaceae; g__; s__
New.CleanUp.ReferenceOTU8083	2	0.157299	0.414762	1	0.333333	0	k__Bacteria; p__Firmicutes; c__Bacilli; o__Bacillales; f__Bacillaceae; g__; s__
New.CleanUp.ReferenceOTU8108	2	0.157299	0.414762	1	0.333333	0	k__Bacteria; p__Firmicutes; c__Clostridia; o__Clostridiales; f__[Tissierellaceae]; g__Sporanaerobacter; s__
New.CleanUp.ReferenceOTU8145	2	0.157299	0.414762	1	0.333333	0	k__Bacteria; p__Firmicutes; c__Bacilli; o__Bacillales; f__Bacillaceae; g__; s__
New.CleanUp.ReferenceOTU8151	2	0.157299	0.414762	1	0.333333	0	k__Bacteria; p__Firmicutes; c__Clostridia; o__Clostridiales; f__Clostridiaceae; g__Clostridium; s__
New.CleanUp.ReferenceOTU8167	2	0.157299	0.414762	1	1	0	k__Bacteria; p__Firmicutes; c__Clostridia; o__Clostridiales; f__Clostridiaceae; g__Clostridium; s__
New.CleanUp.ReferenceOTU8192	2	0.157299	0.414762	1	0.333333	0	k__Bacteria; p__Firmicutes; c__Clostridia; o__Clostridiales; f__Clostridiaceae; g__Clostridium; s__
New.CleanUp.ReferenceOTU8200	2	0.157299	0.414762	1	2	0	k__Bacteria; p__Firmicutes; c__Bacilli; o__Bacillales; f__Bacillaceae; g__; s__
New.CleanUp.ReferenceOTU8231	2	0.157299	0.414762	1	0.666667	0	Unassigned
New.CleanUp.ReferenceOTU8277	2	0.157299	0.414762	1	1.66667	0	k__Bacteria; p__Firmicutes; c__Clostridia; o__Clostridiales; f__Clostridiaceae; g__; s__
New.CleanUp.ReferenceOTU8295	2	0.157299	0.414762	1	0.333333	0	k__Bacteria; p__Firmicutes; c__Clostridia; o__Clostridiales; f__[Tissierellaceae]; g__Sporanaerobacter; s__
New.CleanUp.ReferenceOTU8329	2	0.157299	0.414762	1	0.333333	0	k__Bacteria; p__Firmicutes; c__Clostridia; o__Clostridiales; f__[Tissierellaceae]; g__Sporanaerobacter; s__
New.CleanUp.ReferenceOTU8333	2	0.157299	0.414762	1	0.333333	0	k__Bacteria; p__Firmicutes; c__Clostridia; o__Clostridiales; f__Clostridiaceae; g__Clostridium; s__
New.CleanUp.ReferenceOTU8353	2	0.157299	0.414762	1	0.333333	0	k__Bacteria; p__Firmicutes; c__Bacilli; o__Bacillales; f__Bacillaceae; g__Virgibacillus
New.CleanUp.ReferenceOTU8372	2	0.157299	0.414762	1	1.66667	0	k__Bacteria; p__Firmicutes; c__Clostridia; o__Clostridiales; f__[Tissierellaceae]; g__Sporanaerobacter; s__
New.CleanUp.ReferenceOTU8410	2	0.157299	0.414762	1	1	0	k__Bacteria; p__Firmicutes; c__Clostridia; o__Clostridiales; f__[Tissierellaceae]; g__Tepidimicrobium; s__
New.CleanUp.ReferenceOTU8524	2	0.157299	0.414762	1	0.333333	0	k__Bacteria; p__Firmicutes; c__Clostridia; o__Clostridiales; f__Clostridiaceae; g__Clostridium; s__tetani
New.CleanUp.ReferenceOTU8525	2	0.157299	0.414762	1	1	0	k__Bacteria; p__Firmicutes; c__Bacilli; o__Bacillales; f__Bacillaceae; g__; s__
New.CleanUp.ReferenceOTU8535	2	0.157299	0.414762	1	1.33333	0	k__Bacteria; p__Firmicutes; c__Bacilli; o__Bacillales; f__Bacillaceae; g__; s__
New.CleanUp.ReferenceOTU8550	2	0.157299	0.414762	1	0.333333	0	k__Bacteria; p__Firmicutes; c__Bacilli; o__Bacillales; f__Bacillaceae
New.CleanUp.ReferenceOTU8555	2	0.157299	0.414762	1	0.333333	0	k__Bacteria; p__Firmicutes; c__Bacilli; o__Bacillales; f__Bacillaceae; g__; s__
New.CleanUp.ReferenceOTU8566	2	0.157299	0.414762	1	0.666667	0	k__Bacteria; p__Firmicutes; c__Clostridia; o__Clostridiales; f__Clostridiaceae; g__Alkaliphilus; s__
New.CleanUp.ReferenceOTU8580	2	0.157299	0.414762	1	1	0	k__Bacteria; p__Firmicutes; c__Clostridia; o__Clostridiales; f__Clostridiaceae; g__; s__
New.CleanUp.ReferenceOTU8607	2	0.157299	0.414762	1	1	0	k__Bacteria; p__Firmicutes; c__Clostridia; o__Clostridiales; f__[Tissierellaceae]; g__Sporanaerobacter; s__
New.CleanUp.ReferenceOTU8648	2	0.157299	0.414762	1	0.666667	0	k__Bacteria; p__Firmicutes; c__Bacilli; o__Bacillales; f__Bacillaceae; g__; s__
New.CleanUp.ReferenceOTU8675	2	0.157299	0.414762	1	0.333333	0	k__Bacteria; p__Firmicutes; c__Clostridia; o__Clostridiales; f__[Tissierellaceae]; g__Sporanaerobacter; s__
New.CleanUp.ReferenceOTU8701	2	0.157299	0.414762	1	0.666667	0	k__Bacteria; p__Firmicutes; c__Bacilli; o__Bacillales; f__Bacillaceae; g__; s__
New.CleanUp.ReferenceOTU8702	2	0.157299	0.414762	1	0.666667	0	k__Bacteria; p__Firmicutes; c__Bacilli; o__Bacillales; f__Bacillaceae
New.CleanUp.ReferenceOTU8738	2	0.157299	0.414762	1	0.333333	0	k__Bacteria; p__Firmicutes; c__Clostridia; o__Thermoanaerobacterales; f__; g__; s__
New.CleanUp.ReferenceOTU8739	2	0.157299	0.414762	1	0.333333	0	k__Bacteria; p__Firmicutes; c__Clostridia; o__Clostridiales; f__Clostridiaceae; g__Clostridium; s__
New.CleanUp.ReferenceOTU8744	2	0.157299	0.414762	1	0.333333	0	k__Bacteria; p__Firmicutes; c__Bacilli; o__Bacillales; f__Bacillaceae; g__; s__
New.CleanUp.ReferenceOTU8747	2	0.157299	0.414762	1	0.666667	0	k__Bacteria; p__Firmicutes; c__Bacilli; o__Bacillales; f__Bacillaceae; g__; s__
New.CleanUp.ReferenceOTU8763	2	0.157299	0.414762	1	0.333333	0	k__Bacteria; p__Firmicutes; c__Clostridia; o__Clostridiales; f__[Tissierellaceae]; g__Sporanaerobacter; s__
New.CleanUp.ReferenceOTU8768	2	0.157299	0.414762	1	0.666667	0	k__Bacteria; p__Firmicutes; c__Clostridia; o__Clostridiales; f__[Tissierellaceae]; g__Sporanaerobacter; s__
New.CleanUp.ReferenceOTU8784	2	0.157299	0.414762	1	0.666667	0	k__Bacteria; p__Firmicutes; c__Bacilli; o__Bacillales; f__Bacillaceae; g__; s__
New.CleanUp.ReferenceOTU8789	2	0.157299	0.414762	1	0.333333	0	k__Bacteria; p__Firmicutes; c__Bacilli; o__Bacillales; f__Bacillaceae; g__; s__
New.CleanUp.ReferenceOTU8800	2	0.157299	0.414762	1	0.666667	0	k__Bacteria; p__Firmicutes; c__Clostridia; o__Thermoanaerobacterales; f__; g__; s__
New.CleanUp.ReferenceOTU8833	2	0.157299	0.414762	1	0.666667	0	k__Bacteria; p__Firmicutes; c__Bacilli; o__Bacillales; f__Bacillaceae; g__; s__
New.CleanUp.ReferenceOTU8836	2	0.157299	0.414762	1	0.333333	0	k__Bacteria; p__Firmicutes; c__Clostridia; o__Clostridiales; f__[Tissierellaceae]; g__Sporanaerobacter; s__
New.CleanUp.ReferenceOTU8846	2	0.157299	0.414762	1	0.333333	0	k__Bacteria; p__Firmicutes; c__Bacilli; o__Bacillales; f__Bacillaceae; g__; s__
New.CleanUp.ReferenceOTU8849	2	0.157299	0.414762	1	1.33333	0	k__Bacteria; p__Firmicutes; c__Bacilli; o__Bacillales; f__Bacillaceae; g__; s__
New.CleanUp.ReferenceOTU8875	2	0.157299	0.414762	1	1	0	k__Bacteria; p__Firmicutes; c__Bacilli; o__Bacillales; f__Bacillaceae; g__; s__
New.CleanUp.ReferenceOTU8898	2	0.157299	0.414762	1	0.666667	0	k__Bacteria; p__Firmicutes; c__Clostridia; o__Clostridiales; f__Clostridiaceae; g__; s__
New.CleanUp.ReferenceOTU8913	2	0.157299	0.414762	1	0.666667	0	k__Bacteria; p__Firmicutes; c__Clostridia; o__Clostridiales; f__Clostridiaceae; g__Clostridium; s__
New.CleanUp.ReferenceOTU8943	2	0.157299	0.414762	1	1	0	k__Bacteria; p__Firmicutes; c__Bacilli; o__Bacillales; f__Bacillaceae; g__; s__
New.CleanUp.ReferenceOTU8970	2	0.157299	0.414762	1	2.66667	0	k__Bacteria; p__Firmicutes; c__Bacilli; o__Bacillales; f__Bacillaceae; g__; s__
New.CleanUp.ReferenceOTU9007	2	0.157299	0.414762	1	0.333333	0	k__Bacteria; p__Firmicutes; c__Clostridia; o__Clostridiales; f__[Tissierellaceae]; g__Sporanaerobacter; s__
New.CleanUp.ReferenceOTU9019	2	0.157299	0.414762	1	0.333333	0	k__Bacteria; p__Firmicutes; c__Bacilli; o__Bacillales; f__Bacillaceae; g__; s__
New.CleanUp.ReferenceOTU9020	2	0.157299	0.414762	1	0.333333	0	k__Bacteria; p__Firmicutes; c__Clostridia; o__Clostridiales; f__Clostridiaceae; g__Clostridium; s__
241321	1.92857	0.164915	0.414762	1	0	1.33333	k__Bacteria; p__Proteobacteria; c__Gammaproteobacteria; o__Thiotrichales; f__Piscirickettsiaceae; g__; s__
550414	1.92857	0.164915	0.414762	1	0	1.33333	k__Bacteria; p__Actinobacteria; c__Actinobacteria; o__Actinomycetales; f__Pseudonocardiaceae; g__; s__
917641	1.92857	0.164915	0.414762	1	0	0.666667	k__Bacteria; p__Firmicutes; c__Bacilli; o__Bacillales; f__Staphylococcaceae; g__Staphylococcus; s__
558911	1.92857	0.164915	0.414762	1	0	9	k__Bacteria; p__Actinobacteria; c__Actinobacteria; o__Actinomycetales; f__Nocardioidaceae; g__Kribbella; s__
553648	1.92857	0.164915	0.414762	1	0	0.833333	k__Bacteria; p__Proteobacteria; c__Gammaproteobacteria; o__Pseudomonadales; f__Pseudomonadaceae; g__Pseudomonas; s__
817734	1.92857	0.164915	0.414762	1	0	0.666667	k__Bacteria; p__Proteobacteria; c__Gammaproteobacteria; o__Pseudomonadales; f__Pseudomonadaceae; g__Pseudomonas; s__
791738	1.92857	0.164915	0.414762	1	0	1	k__Bacteria; p__Proteobacteria; c__Betaproteobacteria; o__Burkholderiales; f__Comamonadaceae
146007	1.92857	0.164915	0.414762	1	0	0.833333	k__Bacteria; p__Proteobacteria; c__Alphaproteobacteria; o__Sphingomonadales; f__Sphingomonadaceae; g__Sphingomonas; s__
1104936	1.92857	0.164915	0.414762	1	0	4.66667	k__Bacteria; p__Proteobacteria; c__Gammaproteobacteria; o__Enterobacteriales; f__Enterobacteriaceae; g__; s__
837366	1.92857	0.164915	0.414762	1	0	3	k__Bacteria; p__Proteobacteria; c__Gammaproteobacteria; o__Vibrionales; f__Vibrionaceae; g__Vibrio; s__rumoiensis
1118047	1.92857	0.164915	0.414762	1	0	2.33333	k__Bacteria; p__Firmicutes; c__Clostridia; o__Clostridiales; f__Clostridiaceae; g__Clostridium; s__
439036	1.92857	0.164915	0.414762	1	0	0.666667	k__Bacteria; p__Actinobacteria; c__Actinobacteria; o__Actinomycetales; f__Corynebacteriaceae; g__Corynebacterium; s__
524292	1.92857	0.164915	0.414762	1	0	1.33333	k__Bacteria; p__Firmicutes; c__Bacilli; o__Bacillales; f__Staphylococcaceae; g__Staphylococcus; s__
755242	1.92857	0.164915	0.414762	1	0	1.5	k__Bacteria; p__Firmicutes; c__Bacilli; o__Bacillales; f__Staphylococcaceae; g__Staphylococcus; s__
589792	1.92857	0.164915	0.414762	1	0	1.5	k__Bacteria; p__Proteobacteria; c__Gammaproteobacteria; o__Pseudomonadales; f__Moraxellaceae; g__Psychrobacter; s__pacificensis
1087462	1.92857	0.164915	0.414762	1	0	4.33333	k__Bacteria; p__Bacteroidetes; c__Cytophagia; o__Cytophagales; f__Cytophagaceae; g__Cytophaga; s__
403068	1.92857	0.164915	0.414762	1	0	0.666667	k__Bacteria; p__Firmicutes; c__Bacilli; o__Bacillales; f__Staphylococcaceae; g__Staphylococcus; s__
400183	1.92857	0.164915	0.414762	1	0	2.66667	k__Bacteria; p__Actinobacteria; c__Actinobacteria; o__Actinomycetales; f__Microbacteriaceae; g__; s__
1033018	1.92857	0.164915	0.414762	1	0	1.83333	k__Bacteria; p__Proteobacteria; c__Betaproteobacteria; o__Burkholderiales; f__Oxalobacteraceae; g__Janthinobacterium; s__lividum
4363508	1.92857	0.164915	0.414762	1	0	1.5	k__Bacteria; p__Proteobacteria; c__Alphaproteobacteria; o__Sphingomonadales; f__Sphingomonadaceae; g__Sphingomonas; s__
876714	1.92857	0.164915	0.414762	1	0	1	k__Bacteria; p__Proteobacteria; c__Gammaproteobacteria; o__Pseudomonadales; f__Pseudomonadaceae; g__Pseudomonas; s__
1142199	1.92857	0.164915	0.414762	1	0	0.666667	k__Bacteria; p__Proteobacteria; c__Gammaproteobacteria; o__Xanthomonadales; f__Xanthomonadaceae
795075	1.92857	0.164915	0.414762	1	0	1.33333	k__Bacteria; p__Firmicutes; c__Bacilli; o__Bacillales
524543	1.92857	0.164915	0.414762	1	0	1.16667	k__Bacteria; p__Actinobacteria; c__Actinobacteria; o__Actinomycetales; f__Yaniellaceae; g__Yaniella; s__
16370	1.92857	0.164915	0.414762	1	0	1.83333	k__Bacteria; p__Firmicutes; c__Bacilli; o__Bacillales; f__Listeriaceae
155236	1.92857	0.164915	0.414762	1	0	0.666667	k__Bacteria; p__Proteobacteria; c__Alphaproteobacteria; o__Rhizobiales; f__Bartonellaceae; g__; s__
572586	1.92857	0.164915	0.414762	1	0	1.33333	k__Bacteria; p__Proteobacteria; c__Alphaproteobacteria; o__Rhizobiales; f__Methylobacteriaceae; g__Methylobacterium; s__
4966	1.92857	0.164915	0.414762	1	0	0.666667	k__Bacteria; p__Proteobacteria; c__Alphaproteobacteria; o__Rhizobiales; f__Bradyrhizobiaceae; g__Bradyrhizobium
4443276	1.92857	0.164915	0.414762	1	0	1	k__Bacteria; p__Proteobacteria; c__Gammaproteobacteria; o__Pseudomonadales; f__Pseudomonadaceae; g__; s__
633252	1.92857	0.164915	0.414762	1	0	0.833333	k__Bacteria; p__Proteobacteria; c__Gammaproteobacteria; o__Pseudomonadales; f__Pseudomonadaceae; g__Pseudomonas; s__
1108062	1.92857	0.164915	0.414762	1	0	1	k__Bacteria; p__Proteobacteria; c__Alphaproteobacteria; o__Sphingomonadales; f__Sphingomonadaceae; g__Sphingomonas; s__
1074801	1.92857	0.164915	0.414762	1	0	0.666667	k__Bacteria; p__Proteobacteria; c__Alphaproteobacteria; o__Sphingomonadales; f__Sphingomonadaceae; g__Sphingomonas; s__
930926	1.92857	0.164915	0.414762	1	0	0.833333	k__Bacteria; p__Actinobacteria; c__Actinobacteria; o__Actinomycetales; f__Corynebacteriaceae; g__Corynebacterium; s__
930555	1.92857	0.164915	0.414762	1	0	0.666667	k__Bacteria; p__Firmicutes; c__Bacilli; o__Bacillales; f__Staphylococcaceae; g__Staphylococcus; s__
511129	1.92857	0.164915	0.414762	1	0	1.16667	k__Bacteria; p__Firmicutes; c__Clostridia; o__Clostridiales; f__Clostridiaceae; g__Clostridium; s__
26311	1.92857	0.164915	0.414762	1	0	0.833333	k__Bacteria; p__Actinobacteria; c__Actinobacteria; o__Actinomycetales; f__Microbacteriaceae; g__Leucobacter; s__
486085	1.92857	0.164915	0.414762	1	0	2.66667	k__Bacteria; p__Proteobacteria; c__Alphaproteobacteria; o__Sphingomonadales; f__Sphingomonadaceae; g__Sphingomonas; s__
1011832	1.92857	0.164915	0.414762	1	0	0.833333	k__Bacteria; p__Proteobacteria; c__Alphaproteobacteria; o__Sphingomonadales; f__Sphingomonadaceae; g__Sphingomonas; s__
543942	1.92857	0.164915	0.414762	1	0	2.66667	k__Bacteria; p__Proteobacteria; c__Gammaproteobacteria; o__Pseudomonadales; f__Moraxellaceae; g__Acinetobacter; s__
818369	1.92857	0.164915	0.414762	1	0	0.666667	k__Bacteria; p__Proteobacteria; c__Gammaproteobacteria; o__Pseudomonadales; f__Pseudomonadaceae; g__Pseudomonas; s__
882780	1.92857	0.164915	0.414762	1	0	1.66667	k__Bacteria; p__Firmicutes; c__Bacilli; o__Bacillales; f__Staphylococcaceae; g__Staphylococcus; s__
2901965	1.92857	0.164915	0.414762	1	0	1.33333	k__Bacteria; p__Firmicutes; c__Bacilli; o__Lactobacillales; f__Streptococcaceae; g__Streptococcus; s__
1101451	1.92857	0.164915	0.414762	1	0	1	k__Bacteria; p__Actinobacteria; c__Actinobacteria; o__Actinomycetales; f__Micrococcaceae; g__Micrococcus; s__
566396	1.92857	0.164915	0.414762	1	0	1.33333	k__Bacteria; p__Actinobacteria; c__Actinobacteria; o__Actinomycetales; f__Brevibacteriaceae; g__Brevibacterium; s__
772177	1.92857	0.164915	0.414762	1	0	1.5	k__Bacteria; p__Proteobacteria; c__Alphaproteobacteria; o__Rhizobiales; f__Bradyrhizobiaceae
451765	1.92857	0.164915	0.414762	1	0	8.66667	k__Bacteria; p__Proteobacteria; c__Alphaproteobacteria; o__Rhodospirillales; f__Acetobacteraceae; g__; s__
826270	1.92857	0.164915	0.414762	1	0	0.833333	k__Bacteria; p__Proteobacteria; c__Alphaproteobacteria; o__Rhizobiales; f__Bradyrhizobiaceae; g__Bradyrhizobium; s__
965129	1.92857	0.164915	0.414762	1	0	0.833333	k__Bacteria; p__Proteobacteria; c__Alphaproteobacteria; o__Sphingomonadales; f__Sphingomonadaceae; g__Sphingomonas; s__
686223	1.92857	0.164915	0.414762	1	0	0.833333	k__Bacteria; p__Firmicutes; c__Bacilli; o__Bacillales; f__Staphylococcaceae; g__Staphylococcus
152462	1.92857	0.164915	0.414762	1	0	1.16667	k__Bacteria; p__Proteobacteria; c__Alphaproteobacteria; o__Rhizobiales; f__Bradyrhizobiaceae; g__Bradyrhizobium; s__
941096	1.92857	0.164915	0.414762	1	0	1.16667	k__Bacteria; p__Firmicutes; c__Bacilli; o__Lactobacillales; f__Streptococcaceae; g__Streptococcus; s__
1015969	1.92857	0.164915	0.414762	1	0	1.16667	k__Bacteria; p__Firmicutes; c__Bacilli; o__Bacillales; f__Planococcaceae; g__Sporosarcina; s__
4333288	1.92857	0.164915	0.414762	1	0	3.5	k__Bacteria; p__Proteobacteria; c__Gammaproteobacteria; o__Alteromonadales; f__[Chromatiaceae]; g__Rheinheimera; s__
697578	1.92857	0.164915	0.414762	1	0	0.833333	k__Bacteria; p__Firmicutes; c__Bacilli; o__Bacillales; f__Bacillaceae; g__; s__
1027587	1.92857	0.164915	0.414762	1	0	0.666667	k__Bacteria; p__Firmicutes; c__Bacilli; o__Lactobacillales; f__Streptococcaceae; g__Streptococcus; s__
2366384	1.92857	0.164915	0.414762	1	0	0.833333	k__Bacteria; p__Firmicutes; c__Clostridia; o__Clostridiales; f__Clostridiaceae; g__; s__
13140	1.92857	0.164915	0.414762	1	0	1.83333	k__Bacteria; p__Actinobacteria; c__Actinobacteria; o__Actinomycetales; f__Mycobacteriaceae; g__Mycobacterium; s__
4321400	1.92857	0.164915	0.414762	1	0	0.833333	k__Bacteria; p__Firmicutes; c__Bacilli; o__Lactobacillales; f__Streptococcaceae; g__Streptococcus; s__
216805	1.92857	0.164915	0.414762	1	0	1.5	k__Bacteria; p__Proteobacteria; c__Alphaproteobacteria; o__Rhizobiales; f__Bradyrhizobiaceae; g__Bradyrhizobium; s__
520369	1.92857	0.164915	0.414762	1	0	0.666667	k__Bacteria; p__Firmicutes; c__Clostridia; o__Clostridiales; f__Clostridiaceae; g__; s__
854272	1.92857	0.164915	0.414762	1	0	3.16667	k__Bacteria; p__Proteobacteria; c__Alphaproteobacteria; o__Rhodobacterales; f__Rhodobacteraceae
827089	1.92857	0.164915	0.414762	1	0	0.833333	k__Bacteria; p__Firmicutes; c__Bacilli; o__Bacillales; f__; g__; s__
4328432	1.92857	0.164915	0.414762	1	0	0.833333	k__Bacteria; p__Proteobacteria; c__Alphaproteobacteria; o__Rhizobiales; f__Methylobacteriaceae; g__Methylobacterium
New.ReferenceOTU20	1.92857	0.164915	0.414762	1	0	1.66667	k__Bacteria; p__Firmicutes; c__Bacilli; o__Bacillales; f__Bacillaceae; g__Natronobacillus; s__
New.ReferenceOTU15	1.92857	0.164915	0.414762	1	0	1.66667	k__Bacteria; p__Proteobacteria; c__Alphaproteobacteria; o__Rhizobiales; f__Bradyrhizobiaceae; g__; s__
New.CleanUp.ReferenceOTU28	1.92857	0.164915	0.414762	1	0	2.16667	k__Bacteria; p__Actinobacteria; c__Actinobacteria; o__Actinomycetales; f__Brevibacteriaceae; g__Brevibacterium; s__
New.CleanUp.ReferenceOTU417	1.92857	0.164915	0.414762	1	0	1.16667	k__Bacteria; p__Firmicutes; c__Clostridia; o__Clostridiales; f__[Tissierellaceae]; g__Sporanaerobacter; s__
New.CleanUp.ReferenceOTU463	1.92857	0.164915	0.414762	1	0	6.66667	k__Bacteria; p__Bacteroidetes; c__Sphingobacteriia; o__Sphingobacteriales; f__Sphingobacteriaceae; g__Sphingobacterium; s__
New.CleanUp.ReferenceOTU620	1.92857	0.164915	0.414762	1	0	1	k__Bacteria; p__Firmicutes; c__Clostridia; o__Clostridiales; f__[Tissierellaceae]; g__Tepidimicrobium; s__
New.CleanUp.ReferenceOTU629	1.92857	0.164915	0.414762	1	0	1.33333	k__Bacteria; p__Firmicutes; c__Clostridia; o__Clostridiales; f__[Tissierellaceae]; g__; s__
New.CleanUp.ReferenceOTU834	1.92857	0.164915	0.414762	1	0	0.833333	k__Bacteria; p__Proteobacteria; c__Alphaproteobacteria; o__Rhizobiales; f__Bradyrhizobiaceae; g__Bradyrhizobium; s__
New.CleanUp.ReferenceOTU1378	1.92857	0.164915	0.414762	1	0	0.833333	k__Bacteria; p__Proteobacteria; c__Alphaproteobacteria; o__Rhizobiales; f__Bradyrhizobiaceae; g__; s__
New.CleanUp.ReferenceOTU1476	1.92857	0.164915	0.414762	1	0	0.666667	k__Bacteria; p__Firmicutes; c__Bacilli; o__Bacillales; f__Bacillaceae; g__; s__
New.CleanUp.ReferenceOTU1479	1.92857	0.164915	0.414762	1	0	1	k__Bacteria; p__Firmicutes; c__Clostridia; o__Clostridiales; f__[Tissierellaceae]; g__; s__
New.CleanUp.ReferenceOTU1490	1.92857	0.164915	0.414762	1	0	5	k__Bacteria; p__Actinobacteria; c__Actinobacteria; o__Actinomycetales; f__Pseudonocardiaceae; g__Saccharopolyspora; s__
New.CleanUp.ReferenceOTU2388	1.92857	0.164915	0.414762	1	0	1.83333	k__Bacteria; p__Proteobacteria; c__Alphaproteobacteria; o__Sphingomonadales; f__Sphingomonadaceae; g__Sphingomonas; s__
New.CleanUp.ReferenceOTU2659	1.92857	0.164915	0.414762	1	0	0.833333	k__Bacteria; p__Proteobacteria; c__Alphaproteobacteria; o__Sphingomonadales; f__Sphingomonadaceae; g__Sphingomonas; s__
New.CleanUp.ReferenceOTU2687	1.92857	0.164915	0.414762	1	0	0.666667	k__Bacteria; p__Firmicutes; c__Clostridia; o__Clostridiales; f__[Tissierellaceae]; g__Tepidimicrobium; s__
New.CleanUp.ReferenceOTU2781	1.92857	0.164915	0.414762	1	0	0.833333	k__Bacteria; p__Firmicutes; c__Clostridia; o__Clostridiales; f__Clostridiaceae; g__; s__
New.CleanUp.ReferenceOTU2808	1.92857	0.164915	0.414762	1	0	1.33333	k__Bacteria; p__Firmicutes; c__Bacilli; o__Bacillales; f__Staphylococcaceae; g__Staphylococcus
New.CleanUp.ReferenceOTU2819	1.92857	0.164915	0.414762	1	0	1.16667	k__Bacteria; p__Firmicutes; c__Clostridia; o__Clostridiales; f__[Tissierellaceae]; g__Sporanaerobacter; s__
New.CleanUp.ReferenceOTU2968	1.92857	0.164915	0.414762	1	0	1.16667	k__Bacteria; p__Firmicutes; c__Clostridia; o__Clostridiales; f__[Tissierellaceae]; g__Sporanaerobacter; s__
New.CleanUp.ReferenceOTU3196	1.92857	0.164915	0.414762	1	0	1	k__Bacteria; p__Firmicutes; c__Clostridia; o__Clostridiales; f__[Tissierellaceae]; g__; s__
New.CleanUp.ReferenceOTU3456	1.92857	0.164915	0.414762	1	0	2	k__Bacteria; p__Firmicutes; c__Clostridia; o__Clostridiales; f__Caldicoprobacteraceae; g__Caldicoprobacter; s__
New.CleanUp.ReferenceOTU3624	1.92857	0.164915	0.414762	1	0	0.833333	k__Bacteria; p__Firmicutes; c__Clostridia; o__Clostridiales; f__Clostridiaceae; g__Clostridium; s__
New.CleanUp.ReferenceOTU3764	1.92857	0.164915	0.414762	1	0	0.833333	k__Bacteria; p__Firmicutes; c__Bacilli; o__Lactobacillales; f__Aerococcaceae; g__; s__
New.CleanUp.ReferenceOTU4016	1.92857	0.164915	0.414762	1	0	0.666667	k__Bacteria; p__Proteobacteria; c__Betaproteobacteria; o__Burkholderiales; f__Alcaligenaceae; g__; s__
New.CleanUp.ReferenceOTU4091	1.92857	0.164915	0.414762	1	0	1	k__Bacteria; p__Firmicutes; c__Clostridia; o__Clostridiales; f__[Tissierellaceae]; g__; s__
New.CleanUp.ReferenceOTU4422	1.92857	0.164915	0.414762	1	0	1	k__Bacteria; p__Firmicutes; c__Bacilli; o__Bacillales; f__Staphylococcaceae; g__Staphylococcus; s__
New.CleanUp.ReferenceOTU4426	1.92857	0.164915	0.414762	1	0	0.666667	k__Bacteria; p__Firmicutes; c__Bacilli; o__Bacillales; f__; g__; s__
New.CleanUp.ReferenceOTU4710	1.92857	0.164915	0.414762	1	0	1	k__Bacteria; p__Proteobacteria; c__Alphaproteobacteria; o__Rhizobiales; f__Methylobacteriaceae; g__Methylobacterium
New.CleanUp.ReferenceOTU4808	1.92857	0.164915	0.414762	1	0	1.16667	k__Bacteria; p__Firmicutes; c__Clostridia; o__Clostridiales; f__[Tissierellaceae]; g__; s__
New.CleanUp.ReferenceOTU5842	1.92857	0.164915	0.414762	1	0	1.5	k__Bacteria; p__Actinobacteria; c__Actinobacteria; o__Actinomycetales; f__; g__; s__
New.CleanUp.ReferenceOTU5995	1.92857	0.164915	0.414762	1	0	4.83333	k__Bacteria; p__Proteobacteria; c__Alphaproteobacteria; o__Rhizobiales; f__Hyphomicrobiaceae; g__Pedomicrobium; s__
New.CleanUp.ReferenceOTU6442	1.92857	0.164915	0.414762	1	0	0.666667	k__Bacteria; p__Firmicutes; c__Bacilli; o__Bacillales; f__Staphylococcaceae; g__Salinicoccus; s__
New.CleanUp.ReferenceOTU6444	1.92857	0.164915	0.414762	1	0	1	k__Bacteria; p__Proteobacteria; c__Alphaproteobacteria; o__Rhizobiales; f__Bradyrhizobiaceae; g__Bradyrhizobium
New.CleanUp.ReferenceOTU6516	1.92857	0.164915	0.414762	1	0	2	k__Bacteria; p__Firmicutes; c__Clostridia; o__Clostridiales; f__[Tissierellaceae]; g__Sporanaerobacter; s__
New.CleanUp.ReferenceOTU6900	1.92857	0.164915	0.414762	1	0	2.33333	k__Bacteria; p__Proteobacteria; c__Gammaproteobacteria; o__Oceanospirillales; f__Oceanospirillaceae
New.CleanUp.ReferenceOTU7401	1.92857	0.164915	0.414762	1	0	2.16667	k__Bacteria; p__Firmicutes; c__Clostridia; o__Clostridiales; f__[Tissierellaceae]; g__Sporanaerobacter; s__
New.CleanUp.ReferenceOTU7552	1.92857	0.164915	0.414762	1	0	0.833333	k__Bacteria; p__Firmicutes; c__Bacilli; o__Bacillales; f__Staphylococcaceae; g__Staphylococcus; s__
New.CleanUp.ReferenceOTU7870	1.92857	0.164915	0.414762	1	0	0.833333	k__Bacteria; p__Firmicutes; c__Clostridia; o__Clostridiales; f__[Tissierellaceae]; g__Sporanaerobacter; s__
New.CleanUp.ReferenceOTU8362	1.92857	0.164915	0.414762	1	0	0.833333	k__Bacteria; p__Firmicutes; c__Bacilli; o__Bacillales; f__Staphylococcaceae; g__Staphylococcus; s__
New.CleanUp.ReferenceOTU8411	1.92857	0.164915	0.414762	1	0	0.833333	k__Bacteria; p__Firmicutes; c__Clostridia; o__Clostridiales; f__[Tissierellaceae]; g__Sporanaerobacter; s__
New.CleanUp.ReferenceOTU8432	1.92857	0.164915	0.414762	1	0	0.833333	k__Bacteria; p__Firmicutes; c__Clostridia; o__Clostridiales; f__Clostridiaceae; g__Clostridium; s__
New.CleanUp.ReferenceOTU8867	1.92857	0.164915	0.414762	1	0	0.833333	k__Bacteria; p__Firmicutes; c__Clostridia; o__Clostridiales; f__[Tissierellaceae]; g__Sporanaerobacter; s__
92874	1.90588	0.167421	0.414762	1	0	14.3333	k__Bacteria; p__Actinobacteria; c__Actinobacteria; o__Actinomycetales; f__Actinomycetaceae; g__Actinomyces; s__
153978	1.90588	0.167421	0.414762	1	0	8.66667	k__Bacteria; p__Cyanobacteria; c__Chloroplast; o__Streptophyta; f__; g__; s__
793461	1.90588	0.167421	0.414762	1	0	2.33333	k__Bacteria; p__Proteobacteria; c__Gammaproteobacteria; o__Oceanospirillales; f__Alcanivoracaceae; g__Alcanivorax; s__dieselolei
4427114	1.90588	0.167421	0.414762	1	0	2	k__Bacteria; p__Firmicutes; c__Bacilli; o__Bacillales; f__Staphylococcaceae; g__Staphylococcus; s__
1076316	1.90588	0.167421	0.414762	1	0	1.5	k__Bacteria; p__Firmicutes; c__Bacilli; o__Bacillales; f__Staphylococcaceae; g__Staphylococcus; s__
347704	1.90588	0.167421	0.414762	1	0	1.5	k__Bacteria; p__Firmicutes; c__Bacilli; o__Bacillales; f__Staphylococcaceae; g__Staphylococcus
111553	1.90588	0.167421	0.414762	1	0	3.5	k__Bacteria; p__Proteobacteria; c__Alphaproteobacteria; o__Rhizobiales; f__Bradyrhizobiaceae; g__; s__
1068902	1.90588	0.167421	0.414762	1	0	6.16667	k__Bacteria; p__Actinobacteria; c__Actinobacteria; o__Actinomycetales; f__Nocardioidaceae; g__Aeromicrobium; s__
3581990	1.90588	0.167421	0.414762	1	0	7.16667	k__Bacteria; p__Proteobacteria; c__Alphaproteobacteria; o__Rhizobiales; f__Bradyrhizobiaceae; g__; s__
16121	1.90588	0.167421	0.414762	1	0	4.16667	k__Bacteria; p__Firmicutes; c__Clostridia; o__Clostridiales; f__Clostridiaceae; g__Clostridium; s__
1082294	1.90588	0.167421	0.414762	1	0	1.66667	k__Bacteria; p__Firmicutes; c__Bacilli; o__Lactobacillales; f__Streptococcaceae; g__Streptococcus; s__
623167	1.90588	0.167421	0.414762	1	0	3.66667	k__Bacteria; p__Proteobacteria; c__Alphaproteobacteria; o__Sphingomonadales; f__Sphingomonadaceae; g__Sphingomonas; s__
4317631	1.90588	0.167421	0.414762	1	0	1.5	k__Bacteria; p__Firmicutes; c__Bacilli; o__Lactobacillales; f__Streptococcaceae; g__Streptococcus; s__
137056	1.90588	0.167421	0.414762	1	0	3.83333	k__Bacteria; p__Firmicutes; c__Bacilli; o__Bacillales; f__Staphylococcaceae; g__Staphylococcus; s__
1108638	1.90588	0.167421	0.414762	1	0	7.66667	k__Bacteria; p__Actinobacteria; c__Actinobacteria; o__Actinomycetales; f__Actinomycetaceae; g__Actinomyces; s__
189882	1.90588	0.167421	0.414762	1	0	1.5	k__Bacteria; p__Proteobacteria; c__Alphaproteobacteria; o__Sphingomonadales; f__Sphingomonadaceae; g__Sphingomonas; s__
249831	1.90588	0.167421	0.414762	1	0	3.16667	k__Bacteria; p__Proteobacteria; c__Alphaproteobacteria; o__Rhizobiales; f__Bradyrhizobiaceae; g__; s__
4418395	1.90588	0.167421	0.414762	1	0	1.16667	k__Bacteria; p__Proteobacteria; c__Alphaproteobacteria; o__Rhizobiales; f__Methylobacteriaceae; g__Methylobacterium
838293	1.90588	0.167421	0.414762	1	0	2.5	k__Bacteria; p__Proteobacteria; c__Alphaproteobacteria; o__Sphingomonadales; f__Sphingomonadaceae; g__Sphingomonas; s__
4371109	1.90588	0.167421	0.414762	1	0	4.83333	k__Bacteria; p__Actinobacteria; c__Actinobacteria; o__Actinomycetales; f__Brevibacteriaceae; g__Brevibacterium; s__
929901	1.90588	0.167421	0.414762	1	0	2.5	k__Bacteria; p__Actinobacteria; c__Actinobacteria; o__Actinomycetales; f__Micrococcaceae; g__Micrococcus; s__
817550	1.90588	0.167421	0.414762	1	0	2.16667	k__Bacteria; p__Firmicutes; c__Bacilli; o__Bacillales; f__Staphylococcaceae; g__Staphylococcus; s__
1066089	1.90588	0.167421	0.414762	1	0	1.66667	k__Bacteria; p__Firmicutes; c__Bacilli; o__Bacillales; f__Planococcaceae; g__; s__
676447	1.90588	0.167421	0.414762	1	0	2.83333	k__Bacteria; p__Firmicutes; c__Bacilli; o__Bacillales; f__Bacillaceae; g__Natronobacillus; s__
586458	1.90588	0.167421	0.414762	1	0	1	k__Bacteria; p__Firmicutes; c__Bacilli; o__Lactobacillales; f__Streptococcaceae; g__Streptococcus; s__
4460263	1.90588	0.167421	0.414762	1	0	3.83333	k__Bacteria; p__Firmicutes; c__Clostridia; o__Clostridiales; f__Clostridiaceae; g__Clostridium; s__
537655	1.90588	0.167421	0.414762	1	0	17.1667	k__Bacteria; p__Nitrospirae; c__Nitrospira; o__Nitrospirales; f__Nitrospiraceae; g__Nitrospira; s__
589483	1.90588	0.167421	0.414762	1	0	2.66667	k__Bacteria; p__Proteobacteria; c__Betaproteobacteria; o__Burkholderiales; f__Comamonadaceae; g__Methylibium; s__
811074	1.90588	0.167421	0.414762	1	0	5.83333	k__Bacteria; p__Proteobacteria; c__Alphaproteobacteria; o__Rhizobiales; f__Bradyrhizobiaceae; g__; s__
727692	1.90588	0.167421	0.414762	1	0	4.66667	k__Bacteria; p__Proteobacteria; c__Gammaproteobacteria; o__Xanthomonadales; f__Sinobacteraceae; g__; s__
242829	1.90588	0.167421	0.414762	1	0	12.6667	k__Bacteria; p__Proteobacteria; c__Alphaproteobacteria; o__Caulobacterales; f__Caulobacteraceae; g__; s__
441256	1.90588	0.167421	0.414762	1	0	1.5	k__Bacteria; p__Proteobacteria; c__Alphaproteobacteria; o__Rhizobiales; f__Bradyrhizobiaceae; g__; s__
741139	1.90588	0.167421	0.414762	1	0	1.83333	k__Bacteria; p__Firmicutes; c__Clostridia; o__Clostridiales; f__Clostridiaceae; g__Clostridium; s__
4446686	1.90588	0.167421	0.414762	1	0	9.66667	k__Bacteria; p__Actinobacteria; c__Actinobacteria; o__Actinomycetales; f__Brevibacteriaceae; g__Brevibacterium; s__aureum
541299	1.90588	0.167421	0.414762	1	0	1	k__Bacteria; p__Proteobacteria; c__Alphaproteobacteria; o__Caulobacterales; f__Caulobacteraceae; g__; s__
711256	1.90588	0.167421	0.414762	1	0	1.33333	k__Bacteria; p__Firmicutes; c__Bacilli; o__Bacillales; f__Bacillaceae; g__; s__
312081	1.90588	0.167421	0.414762	1	0	10.6667	k__Bacteria; p__Proteobacteria; c__Alphaproteobacteria; o__Sphingomonadales; f__Sphingomonadaceae; g__Sphingomonas; s__
586505	1.90588	0.167421	0.414762	1	0	3.83333	k__Bacteria; p__Proteobacteria; c__Alphaproteobacteria; o__Sphingomonadales; f__Sphingomonadaceae; g__Sphingomonas; s__
698469	1.90588	0.167421	0.414762	1	0	26	k__Bacteria; p__Planctomycetes; c__Pla4; o__; f__; g__; s__
548694	1.90588	0.167421	0.414762	1	0	1	k__Bacteria; p__Proteobacteria; c__Gammaproteobacteria; o__Xanthomonadales; f__Xanthomonadaceae; g__; s__
1140859	1.90588	0.167421	0.414762	1	0	2	k__Bacteria; p__Proteobacteria; c__Betaproteobacteria; o__Burkholderiales; f__Alcaligenaceae; g__; s__
New.CleanUp.ReferenceOTU665	1.90588	0.167421	0.414762	1	0	1.83333	k__Bacteria; p__Firmicutes; c__Bacilli; o__Bacillales; f__Staphylococcaceae; g__Staphylococcus
New.CleanUp.ReferenceOTU1332	1.90588	0.167421	0.414762	1	0	5.83333	k__Bacteria; p__Proteobacteria; c__Alphaproteobacteria; o__Rhizobiales; f__Bradyrhizobiaceae; g__; s__
New.CleanUp.ReferenceOTU1429	1.90588	0.167421	0.414762	1	0	3.33333	k__Bacteria; p__Proteobacteria; c__Alphaproteobacteria; o__Rhizobiales; f__Bradyrhizobiaceae; g__; s__
New.CleanUp.ReferenceOTU1840	1.90588	0.167421	0.414762	1	0	3.33333	k__Bacteria; p__Proteobacteria; c__Alphaproteobacteria; o__Sphingomonadales; f__Sphingomonadaceae; g__Sphingomonas; s__
New.CleanUp.ReferenceOTU2335	1.90588	0.167421	0.414762	1	0	3.33333	k__Bacteria; p__Firmicutes; c__Clostridia; o__Clostridiales; f__[Tissierellaceae]; g__; s__
New.CleanUp.ReferenceOTU2425	1.90588	0.167421	0.414762	1	0	1.83333	k__Bacteria; p__Firmicutes; c__Clostridia; o__Clostridiales; f__Clostridiaceae; g__Clostridium; s__
New.CleanUp.ReferenceOTU2788	1.90588	0.167421	0.414762	1	0	2.83333	k__Bacteria; p__Firmicutes; c__Clostridia; o__Clostridiales; f__Clostridiaceae; g__Clostridium; s__
New.CleanUp.ReferenceOTU2870	1.90588	0.167421	0.414762	1	0	1.5	k__Bacteria; p__Firmicutes; c__Clostridia; o__Clostridiales; f__[Tissierellaceae]; g__Sporanaerobacter; s__
New.CleanUp.ReferenceOTU2933	1.90588	0.167421	0.414762	1	0	2.83333	k__Bacteria; p__Firmicutes; c__Clostridia; o__Clostridiales; f__[Tissierellaceae]; g__; s__
New.CleanUp.ReferenceOTU3189	1.90588	0.167421	0.414762	1	0	4.83333	k__Bacteria; p__Firmicutes; c__Clostridia; o__Clostridiales; f__[Tissierellaceae]; g__Tepidimicrobium; s__
New.CleanUp.ReferenceOTU3704	1.90588	0.167421	0.414762	1	0	3.16667	k__Bacteria; p__Firmicutes; c__Clostridia; o__Clostridiales; f__[Tissierellaceae]; g__Sporanaerobacter; s__
New.CleanUp.ReferenceOTU4144	1.90588	0.167421	0.414762	1	0	9	k__Bacteria; p__Firmicutes; c__Clostridia; o__Clostridiales; f__[Tissierellaceae]; g__Sporanaerobacter; s__
New.CleanUp.ReferenceOTU4161	1.90588	0.167421	0.414762	1	0	1.33333	k__Bacteria; p__Bacteroidetes; c__Flavobacteriia; o__Flavobacteriales; f__Flavobacteriaceae; g__; s__
New.CleanUp.ReferenceOTU4237	1.90588	0.167421	0.414762	1	0	1.83333	k__Bacteria; p__Firmicutes; c__Clostridia; o__Clostridiales; f__[Tissierellaceae]
New.CleanUp.ReferenceOTU4952	1.90588	0.167421	0.414762	1	0	4.66667	k__Bacteria; p__Firmicutes; c__Clostridia; o__Clostridiales; f__[Tissierellaceae]; g__Sporanaerobacter; s__
New.CleanUp.ReferenceOTU4960	1.90588	0.167421	0.414762	1	0	3	k__Bacteria; p__Proteobacteria; c__Alphaproteobacteria; o__Sphingomonadales; f__Sphingomonadaceae; g__Sphingomonas
New.CleanUp.ReferenceOTU5066	1.90588	0.167421	0.414762	1	0	1.5	k__Bacteria; p__Proteobacteria; c__Alphaproteobacteria; o__Rhizobiales; f__Bradyrhizobiaceae
New.CleanUp.ReferenceOTU6861	1.90588	0.167421	0.414762	1	0	1.16667	k__Bacteria; p__Firmicutes; c__Clostridia; o__Clostridiales; f__[Tissierellaceae]; g__Sporanaerobacter; s__
New.CleanUp.ReferenceOTU7718	1.90588	0.167421	0.414762	1	0	3.5	k__Bacteria; p__Proteobacteria; c__Alphaproteobacteria; o__Rhizobiales; f__Methylobacteriaceae; g__Methylobacterium; s__
New.CleanUp.ReferenceOTU8198	1.90588	0.167421	0.414762	1	0	1.33333	k__Bacteria; p__Firmicutes; c__Clostridia; o__Clostridiales; f__[Tissierellaceae]; g__; s__
New.CleanUp.ReferenceOTU8206	1.90588	0.167421	0.414762	1	0	1.16667	k__Bacteria; p__Firmicutes; c__Clostridia; o__Clostridiales; f__[Tissierellaceae]; g__Tepidimicrobium; s__
New.CleanUp.ReferenceOTU8281	1.90588	0.167421	0.414762	1	0	1.16667	k__Bacteria; p__Firmicutes; c__Clostridia; o__Clostridiales; f__[Tissierellaceae]; g__; s__
337083	1.73913	0.187249	0.463463	1	1.66667	6.33333	k__Bacteria; p__Firmicutes; c__Clostridia; o__Clostridiales; f__Peptostreptococcaceae; g__; s__
New.ReferenceOTU25	1.69492	0.192954	0.477152	1	4	12.5	k__Bacteria; p__Firmicutes; c__Bacilli; o__Bacillales; f__Bacillaceae; g__; s__
435928	1.68067	0.194835	0.481368	1	2.33333	66.1667	k__Bacteria; p__Actinobacteria; c__Actinobacteria; o__Actinomycetales; f__Microbacteriaceae; g__Cryocola; s__
712677	1.5283	0.216367	0.496003	1	17	0.5	k__Bacteria; p__Firmicutes; c__Clostridia; o__Clostridiales
4183282	1.48624	0.222801	0.496003	1	0.333333	10.6667	k__Bacteria; p__Proteobacteria; c__Alphaproteobacteria; o__Sphingomonadales; f__Sphingomonadaceae; g__Sphingomonas; s__
960695	1.48624	0.222801	0.496003	1	0.333333	2.16667	k__Bacteria; p__Firmicutes; c__Bacilli; o__Bacillales
607212	1.48624	0.222801	0.496003	1	0.333333	6.33333	k__Bacteria; p__Proteobacteria; c__Alphaproteobacteria; o__Sphingomonadales; f__Sphingomonadaceae; g__Sphingomonas; s__
New.CleanUp.ReferenceOTU2480	1.48624	0.222801	0.496003	1	0.333333	2.83333	k__Bacteria; p__Firmicutes; c__Bacilli; o__Bacillales; f__Bacillaceae; g__; s__
New.CleanUp.ReferenceOTU8310	1.48624	0.222801	0.496003	1	0.333333	2.33333	k__Bacteria; p__Proteobacteria; c__Alphaproteobacteria; o__Sphingomonadales; f__Sphingomonadaceae; g__Sphingomonas; s__
342666	1.42105	0.23323	0.496003	1	8.66667	3.83333	k__Bacteria; p__Firmicutes; c__Clostridia; o__Clostridiales; f__Clostridiaceae; g__; s__
New.ReferenceOTU37	1.33333	0.248213	0.496003	1	37	0.666667	k__Bacteria; p__Firmicutes; c__Clostridia; o__Clostridiales; f__Clostridiaceae; g__Clostridium; s__
New.CleanUp.ReferenceOTU6359	1.33333	0.248213	0.496003	1	3.33333	0.333333	k__Bacteria; p__Firmicutes; c__Clostridia; o__Clostridiales; f__Clostridiaceae; g__Clostridium; s__
712047	1.20755	0.271818	0.496003	1	0.333333	2.16667	k__Bacteria; p__Firmicutes; c__Clostridia; o__Clostridiales; f__Clostridiaceae; g__; s__
New.CleanUp.ReferenceOTU4072	1.20755	0.271818	0.496003	1	0.333333	2.16667	k__Bacteria; p__Firmicutes; c__Clostridia; o__Clostridiales; f__Clostridiaceae; g__Clostridium; s__
104129	1.16364	0.280713	0.496003	1	0.666667	5.66667	k__Bacteria; p__Proteobacteria; c__Alphaproteobacteria; o__Rhizobiales; f__Bradyrhizobiaceae; g__Bradyrhizobium; s__
961783	1.16364	0.280713	0.496003	1	1.33333	7.33333	k__Bacteria; p__Proteobacteria; c__Gammaproteobacteria; o__Pseudomonadales; f__Pseudomonadaceae; g__Pseudomonas; s__
1111294	1.15294	0.282934	0.496003	1	1	4.16667	k__Bacteria; p__Proteobacteria; c__Gammaproteobacteria; o__Enterobacteriales; f__Enterobacteriaceae; g__; s__
New.CleanUp.ReferenceOTU5815	1.15294	0.282934	0.496003	1	6	2.16667	k__Bacteria; p__Firmicutes; c__Clostridia; o__Clostridiales; f__Clostridiaceae; g__Clostridium; s__
4004100	1.14286	0.285049	0.496003	1	0	0.333333	k__Bacteria; p__Actinobacteria; c__Actinobacteria; o__Actinomycetales; f__Brevibacteriaceae; g__Brevibacterium; s__aureum
928424	1.14286	0.285049	0.496003	1	0	1	k__Bacteria; p__Firmicutes; c__Bacilli; o__Lactobacillales; f__Streptococcaceae; g__Streptococcus; s__
591482	1.14286	0.285049	0.496003	1	0	0.333333	k__Bacteria; p__Firmicutes; c__Bacilli; o__Bacillales; f__Bacillaceae
1081058	1.14286	0.285049	0.496003	1	0	0.333333	k__Bacteria; p__Firmicutes; c__Bacilli; o__Bacillales; f__Staphylococcaceae; g__Staphylococcus; s__
263193	1.14286	0.285049	0.496003	1	0	0.333333	k__Bacteria; p__Proteobacteria; c__Gammaproteobacteria; o__Pseudomonadales; f__Pseudomonadaceae; g__Pseudomonas
4298702	1.14286	0.285049	0.496003	1	0	0.333333	k__Bacteria; p__Firmicutes; c__Bacilli; o__Lactobacillales; f__Streptococcaceae; g__Streptococcus; s__
997942	1.14286	0.285049	0.496003	1	0	0.333333	k__Bacteria; p__Firmicutes; c__Bacilli; o__Bacillales; f__Staphylococcaceae; g__Staphylococcus; s__
939252	1.14286	0.285049	0.496003	1	0	0.333333	k__Bacteria; p__Firmicutes; c__Bacilli; o__Bacillales; f__Staphylococcaceae; g__Staphylococcus; s__
1047041	1.14286	0.285049	0.496003	1	0	0.333333	k__Bacteria; p__Actinobacteria; c__Actinobacteria; o__Actinomycetales; f__Corynebacteriaceae; g__Corynebacterium; s__
2621357	1.14286	0.285049	0.496003	1	0	0.333333	k__Bacteria; p__Firmicutes; c__Clostridia; o__Clostridiales; f__[Tissierellaceae]; g__; s__
441155	1.14286	0.285049	0.496003	1	0	0.333333	k__Bacteria; p__Firmicutes; c__Bacilli; o__Bacillales; f__Staphylococcaceae; g__Staphylococcus; s__
50190	1.14286	0.285049	0.496003	1	0	0.333333	k__Bacteria; p__Proteobacteria; c__Alphaproteobacteria; o__Sphingomonadales; f__Sphingomonadaceae; g__Sphingomonas; s__
580578	1.14286	0.285049	0.496003	1	0	0.666667	k__Bacteria; p__Proteobacteria; c__Betaproteobacteria; o__Burkholderiales; f__Comamonadaceae; g__Delftia; s__
449855	1.14286	0.285049	0.496003	1	0	0.333333	k__Bacteria; p__Actinobacteria; c__Actinobacteria; o__Actinomycetales; f__Yaniellaceae; g__Yaniella; s__
1003653	1.14286	0.285049	0.496003	1	0	0.333333	k__Bacteria; p__Firmicutes; c__Bacilli; o__Bacillales; f__Staphylococcaceae; g__Staphylococcus; s__
2065980	1.14286	0.285049	0.496003	1	0	0.333333	k__Bacteria; p__Actinobacteria; c__Thermoleophilia; o__Gaiellales; f__Gaiellaceae; g__; s__
1062061	1.14286	0.285049	0.496003	1	0	0.666667	k__Bacteria; p__Firmicutes; c__Clostridia; o__Clostridiales; f__Ruminococcaceae; g__; s__
59566	1.14286	0.285049	0.496003	1	0	0.333333	k__Bacteria; p__Firmicutes; c__Bacilli; o__Lactobacillales; f__Streptococcaceae; g__Streptococcus; s__
89039	1.14286	0.285049	0.496003	1	0	0.333333	k__Bacteria; p__Actinobacteria; c__Actinobacteria; o__Actinomycetales; f__Brevibacteriaceae; g__Brevibacterium; s__aureum
1098184	1.14286	0.285049	0.496003	1	0	0.333333	k__Bacteria; p__Actinobacteria; c__Actinobacteria; o__Actinomycetales; f__Propionibacteriaceae; g__Propionibacterium; s__acnes
817422	1.14286	0.285049	0.496003	1	0	0.333333	k__Bacteria; p__Proteobacteria; c__Alphaproteobacteria; o__Sphingomonadales; f__Sphingomonadaceae; g__Sphingomonas; s__
515169	1.14286	0.285049	0.496003	1	0	0.333333	k__Bacteria; p__Actinobacteria; c__Actinobacteria; o__Actinomycetales; f__Bogoriellaceae; g__Georgenia; s__
778199	1.14286	0.285049	0.496003	1	0	0.666667	k__Bacteria; p__Firmicutes; c__Bacilli; o__Bacillales; f__Staphylococcaceae; g__Staphylococcus; s__
820090	1.14286	0.285049	0.496003	1	0	0.333333	k__Bacteria; p__Firmicutes; c__Bacilli; o__Lactobacillales; f__Aerococcaceae; g__; s__
2101745	1.14286	0.285049	0.496003	1	0	0.666667	k__Bacteria; p__Actinobacteria; c__Actinobacteria; o__Actinomycetales; f__Propionibacteriaceae; g__Propionibacterium; s__acnes
877241	1.14286	0.285049	0.496003	1	0	0.333333	k__Bacteria; p__Firmicutes; c__Bacilli; o__Bacillales; f__Staphylococcaceae; g__Staphylococcus
801192	1.14286	0.285049	0.496003	1	0	0.333333	k__Bacteria; p__Proteobacteria; c__Betaproteobacteria; o__Burkholderiales; f__Comamonadaceae; g__Delftia; s__
4463045	1.14286	0.285049	0.496003	1	0	0.666667	k__Bacteria; p__Proteobacteria; c__Alphaproteobacteria; o__Sphingomonadales; f__Sphingomonadaceae; g__Sphingomonas; s__
1086934	1.14286	0.285049	0.496003	1	0	0.333333	k__Bacteria; p__Actinobacteria; c__Actinobacteria; o__Actinomycetales; f__Pseudonocardiaceae; g__; s__
564638	1.14286	0.285049	0.496003	1	0	0.333333	k__Bacteria; p__Proteobacteria; c__Betaproteobacteria; o__Burkholderiales; f__Alcaligenaceae; g__; s__
725402	1.14286	0.285049	0.496003	1	0	0.333333	k__Bacteria; p__Proteobacteria; c__Betaproteobacteria; o__Burkholderiales; f__Alcaligenaceae; g__Pigmentiphaga; s__
4310500	1.14286	0.285049	0.496003	1	0	1	k__Bacteria; p__Firmicutes; c__Bacilli; o__Lactobacillales; f__Streptococcaceae; g__Streptococcus; s__
4378646	1.14286	0.285049	0.496003	1	0	0.333333	k__Bacteria; p__Proteobacteria; c__Alphaproteobacteria; o__Sphingomonadales; f__Sphingomonadaceae; g__Sphingomonas; s__
444649	1.14286	0.285049	0.496003	1	0	0.333333	k__Bacteria; p__Firmicutes; c__Bacilli; o__Bacillales; f__Staphylococcaceae; g__Staphylococcus; s__
769643	1.14286	0.285049	0.496003	1	0	1	k__Bacteria; p__Proteobacteria; c__Gammaproteobacteria; o__Pseudomonadales; f__Pseudomonadaceae; g__Pseudomonas; s__veronii
272150	1.14286	0.285049	0.496003	1	0	0.333333	k__Bacteria; p__Firmicutes; c__Bacilli; o__Lactobacillales; f__Streptococcaceae; g__Streptococcus; s__
428705	1.14286	0.285049	0.496003	1	0	0.333333	k__Bacteria; p__Firmicutes; c__Bacilli; o__Bacillales; f__Staphylococcaceae; g__Staphylococcus; s__equorum
579049	1.14286	0.285049	0.496003	1	0	0.333333	k__Bacteria; p__Firmicutes; c__Bacilli; o__Bacillales; f__Bacillaceae; g__; s__
801579	1.14286	0.285049	0.496003	1	0	0.333333	k__Bacteria; p__Firmicutes; c__Bacilli; o__Bacillales; f__Planococcaceae; g__Lysinibacillus; s__boronitolerans
264913	1.14286	0.285049	0.496003	1	0	0.333333	k__Bacteria; p__Proteobacteria; c__Gammaproteobacteria; o__Pseudomonadales; f__Pseudomonadaceae; g__Pseudomonas; s__
496787	1.14286	0.285049	0.496003	1	0	0.333333	k__Bacteria; p__Firmicutes; c__Bacilli; o__Bacillales; f__Staphylococcaceae; g__Staphylococcus
240268	1.14286	0.285049	0.496003	1	0	0.333333	k__Bacteria; p__Bacteroidetes; c__Sphingobacteriia; o__Sphingobacteriales; f__Sphingobacteriaceae; g__; s__
3490230	1.14286	0.285049	0.496003	1	0	0.333333	k__Bacteria; p__Proteobacteria; c__Alphaproteobacteria; o__Sphingomonadales; f__Sphingomonadaceae; g__Sphingomonas; s__
943989	1.14286	0.285049	0.496003	1	0	0.333333	k__Bacteria; p__Firmicutes; c__Bacilli; o__Bacillales; f__Staphylococcaceae; g__Staphylococcus; s__sciuri
576007	1.14286	0.285049	0.496003	1	0	0.333333	k__Bacteria; p__Firmicutes; c__Bacilli; o__Bacillales; f__Bacillaceae
968675	1.14286	0.285049	0.496003	1	0	0.333333	k__Bacteria; p__Proteobacteria; c__Gammaproteobacteria; o__Pasteurellales; f__Pasteurellaceae; g__Haemophilus; s__parainfluenzae
332714	1.14286	0.285049	0.496003	1	0	0.333333	k__Bacteria; p__Proteobacteria; c__Alphaproteobacteria; o__Rickettsiales; f__Rickettsiaceae; g__Rickettsia; s__
4438988	1.14286	0.285049	0.496003	1	0	0.333333	k__Bacteria; p__Firmicutes; c__Bacilli; o__Lactobacillales; f__Streptococcaceae; g__Streptococcus; s__
666358	1.14286	0.285049	0.496003	1	0	0.333333	k__Bacteria; p__Actinobacteria; c__Actinobacteria; o__Actinomycetales; f__Dermabacteraceae; g__Brachybacterium; s__conglomeratum
837640	1.14286	0.285049	0.496003	1	0	0.333333	k__Bacteria; p__Firmicutes; c__Clostridia; o__Clostridiales; f__Peptostreptococcaceae; g__; s__
298862	1.14286	0.285049	0.496003	1	0	0.666667	k__Bacteria; p__Firmicutes; c__Bacilli; o__Lactobacillales; f__Streptococcaceae; g__Streptococcus; s__
73538	1.14286	0.285049	0.496003	1	0	0.333333	k__Bacteria; p__Actinobacteria; c__Actinobacteria; o__Actinomycetales; f__Brevibacteriaceae; g__Brevibacterium; s__aureum
1048497	1.14286	0.285049	0.496003	1	0	0.333333	k__Bacteria; p__Proteobacteria; c__Alphaproteobacteria; o__Sphingomonadales; f__Sphingomonadaceae; g__Sphingomonas; s__wittichii
342096	1.14286	0.285049	0.496003	1	0	0.666667	k__Bacteria; p__Proteobacteria; c__Gammaproteobacteria; o__Pseudomonadales; f__Pseudomonadaceae; g__Pseudomonas
907583	1.14286	0.285049	0.496003	1	0	0.333333	k__Bacteria; p__Firmicutes; c__Bacilli; o__Lactobacillales; f__Carnobacteriaceae; g__Desemzia; s__
1111582	1.14286	0.285049	0.496003	1	0	0.333333	k__Bacteria; p__Firmicutes; c__Bacilli; o__Lactobacillales; f__Enterococcaceae; g__Enterococcus; s__
4346614	1.14286	0.285049	0.496003	1	0	0.333333	k__Bacteria; p__Firmicutes; c__Bacilli; o__Lactobacillales; f__Streptococcaceae; g__Streptococcus; s__
248826	1.14286	0.285049	0.496003	1	0	0.333333	k__Bacteria; p__Proteobacteria; c__Alphaproteobacteria; o__Sphingomonadales; f__Sphingomonadaceae; g__Sphingomonas; s__
585850	1.14286	0.285049	0.496003	1	0	0.333333	k__Bacteria; p__Proteobacteria; c__Alphaproteobacteria; o__Sphingomonadales; f__Sphingomonadaceae; g__Sphingomonas; s__
143362	1.14286	0.285049	0.496003	1	0	0.333333	k__Bacteria; p__Proteobacteria; c__Gammaproteobacteria; o__Pseudomonadales; f__Moraxellaceae; g__Acinetobacter; s__johnsonii
New.ReferenceOTU32	1.14286	0.285049	0.496003	1	0	0.333333	k__Bacteria; p__Firmicutes; c__Clostridia; o__Clostridiales; f__[Tissierellaceae]; g__Tepidimicrobium; s__
New.CleanUp.ReferenceOTU13	1.14286	0.285049	0.496003	1	0	0.333333	k__Bacteria; p__Firmicutes; c__Clostridia; o__Clostridiales; f__Clostridiaceae; g__Clostridium; s__
New.CleanUp.ReferenceOTU63	1.14286	0.285049	0.496003	1	0	0.333333	k__Bacteria; p__Proteobacteria; c__Alphaproteobacteria; o__Rhizobiales; f__Methylobacteriaceae; g__Methylobacterium
New.CleanUp.ReferenceOTU65	1.14286	0.285049	0.496003	1	0	0.333333	k__Bacteria; p__Firmicutes; c__Clostridia; o__Clostridiales; f__[Tissierellaceae]
New.CleanUp.ReferenceOTU101	1.14286	0.285049	0.496003	1	0	0.333333	k__Bacteria; p__Firmicutes; c__Clostridia; o__Clostridiales; f__[Tissierellaceae]; g__; s__
New.CleanUp.ReferenceOTU111	1.14286	0.285049	0.496003	1	0	0.333333	k__Bacteria; p__Firmicutes; c__Bacilli; o__Bacillales; f__Bacillaceae; g__Virgibacillus; s__
New.CleanUp.ReferenceOTU127	1.14286	0.285049	0.496003	1	0	0.333333	k__Bacteria; p__Proteobacteria; c__Alphaproteobacteria; o__Rhizobiales; f__Methylobacteriaceae; g__Methylobacterium; s__
New.CleanUp.ReferenceOTU264	1.14286	0.285049	0.496003	1	0	0.333333	k__Bacteria; p__Proteobacteria; c__Alphaproteobacteria; o__Sphingomonadales; f__Sphingomonadaceae; g__Sphingomonas; s__
New.CleanUp.ReferenceOTU390	1.14286	0.285049	0.496003	1	0	0.333333	k__Bacteria; p__Firmicutes; c__Bacilli; o__Bacillales; f__Bacillaceae; g__Virgibacillus; s__
New.CleanUp.ReferenceOTU489	1.14286	0.285049	0.496003	1	0	0.333333	k__Bacteria; p__Firmicutes; c__Clostridia; o__Clostridiales; f__Clostridiaceae; g__Clostridium
New.CleanUp.ReferenceOTU570	1.14286	0.285049	0.496003	1	0	0.333333	k__Bacteria; p__Firmicutes; c__Clostridia; o__Clostridiales; f__[Tissierellaceae]; g__Sporanaerobacter; s__
New.CleanUp.ReferenceOTU587	1.14286	0.285049	0.496003	1	0	0.333333	k__Bacteria; p__Firmicutes; c__Bacilli; o__Bacillales; f__Bacillaceae; g__; s__
New.CleanUp.ReferenceOTU606	1.14286	0.285049	0.496003	1	0	0.333333	k__Bacteria; p__Firmicutes; c__Bacilli; o__Bacillales; f__Bacillaceae; g__Virgibacillus; s__
New.CleanUp.ReferenceOTU614	1.14286	0.285049	0.496003	1	0	0.333333	k__Bacteria; p__Firmicutes; c__Clostridia; o__Clostridiales; f__Clostridiaceae; g__Clostridium; s__
New.CleanUp.ReferenceOTU691	1.14286	0.285049	0.496003	1	0	0.333333	k__Bacteria; p__Firmicutes; c__Clostridia; o__Clostridiales; f__[Tissierellaceae]; g__; s__
New.CleanUp.ReferenceOTU697	1.14286	0.285049	0.496003	1	0	0.333333	k__Bacteria; p__Firmicutes; c__Clostridia; o__Clostridiales; f__Clostridiaceae; g__Clostridium; s__
New.CleanUp.ReferenceOTU714	1.14286	0.285049	0.496003	1	0	0.333333	k__Bacteria; p__Firmicutes; c__Bacilli; o__Bacillales; f__Bacillaceae
New.CleanUp.ReferenceOTU762	1.14286	0.285049	0.496003	1	0	0.333333	k__Bacteria; p__Proteobacteria; c__Alphaproteobacteria; o__Rhizobiales; f__Methylobacteriaceae; g__Methylobacterium; s__
New.CleanUp.ReferenceOTU775	1.14286	0.285049	0.496003	1	0	0.333333	k__Bacteria; p__Firmicutes; c__Bacilli; o__Bacillales; f__Bacillaceae; g__Natronobacillus; s__
New.CleanUp.ReferenceOTU814	1.14286	0.285049	0.496003	1	0	0.333333	k__Bacteria; p__Firmicutes; c__Bacilli; o__Bacillales; f__Bacillaceae; g__; s__
New.CleanUp.ReferenceOTU945	1.14286	0.285049	0.496003	1	0	0.333333	k__Bacteria; p__Actinobacteria; c__Actinobacteria; o__Actinomycetales; f__Pseudonocardiaceae; g__Saccharopolyspora; s__
New.CleanUp.ReferenceOTU968	1.14286	0.285049	0.496003	1	0	0.333333	k__Bacteria; p__Proteobacteria; c__Gammaproteobacteria; o__Pseudomonadales; f__Pseudomonadaceae; g__Pseudomonas; s__viridiflava
New.CleanUp.ReferenceOTU1023	1.14286	0.285049	0.496003	1	0	0.333333	k__Bacteria; p__Proteobacteria; c__Alphaproteobacteria; o__Rhizobiales; f__Methylobacteriaceae; g__Methylobacterium
New.CleanUp.ReferenceOTU1035	1.14286	0.285049	0.496003	1	0	0.666667	k__Bacteria; p__Firmicutes; c__Clostridia; o__Thermoanaerobacterales; f__; g__; s__
New.CleanUp.ReferenceOTU1102	1.14286	0.285049	0.496003	1	0	0.333333	k__Bacteria; p__Firmicutes; c__Clostridia; o__Clostridiales; f__Clostridiaceae; g__Clostridium; s__
New.CleanUp.ReferenceOTU1159	1.14286	0.285049	0.496003	1	0	0.333333	k__Bacteria; p__Proteobacteria; c__Alphaproteobacteria; o__Rhizobiales; f__Bradyrhizobiaceae; g__Bradyrhizobium
New.CleanUp.ReferenceOTU1176	1.14286	0.285049	0.496003	1	0	0.333333	k__Bacteria; p__Cyanobacteria; c__4C0d-2; o__MLE1-12; f__; g__; s__
New.CleanUp.ReferenceOTU1195	1.14286	0.285049	0.496003	1	0	0.333333	k__Bacteria; p__Actinobacteria; c__Actinobacteria; o__Actinomycetales; f__Brevibacteriaceae; g__Brevibacterium; s__
New.CleanUp.ReferenceOTU1294	1.14286	0.285049	0.496003	1	0	0.333333	k__Bacteria; p__Firmicutes; c__Clostridia; o__Clostridiales; f__[Tissierellaceae]; g__Tissierella_Soehngenia; s__
New.CleanUp.ReferenceOTU1343	1.14286	0.285049	0.496003	1	0	0.333333	k__Bacteria; p__Proteobacteria; c__Gammaproteobacteria; o__Pseudomonadales; f__Moraxellaceae; g__Acinetobacter; s__
New.CleanUp.ReferenceOTU1427	1.14286	0.285049	0.496003	1	0	0.333333	k__Bacteria; p__Firmicutes; c__Clostridia; o__Clostridiales; f__Clostridiaceae; g__Clostridium; s__
New.CleanUp.ReferenceOTU1463	1.14286	0.285049	0.496003	1	0	0.333333	k__Bacteria; p__Proteobacteria; c__Alphaproteobacteria; o__Sphingomonadales; f__Sphingomonadaceae; g__Sphingomonas; s__
New.CleanUp.ReferenceOTU1494	1.14286	0.285049	0.496003	1	0	0.333333	k__Bacteria; p__Proteobacteria; c__Gammaproteobacteria; o__Pseudomonadales; f__Moraxellaceae; g__Acinetobacter; s__
New.CleanUp.ReferenceOTU1806	1.14286	0.285049	0.496003	1	0	0.333333	k__Bacteria; p__Firmicutes; c__Bacilli; o__Lactobacillales; f__Streptococcaceae; g__Streptococcus; s__
New.CleanUp.ReferenceOTU1843	1.14286	0.285049	0.496003	1	0	0.333333	k__Bacteria; p__Actinobacteria; c__Actinobacteria; o__Actinomycetales; f__Pseudonocardiaceae; g__Saccharopolyspora; s__
New.CleanUp.ReferenceOTU1872	1.14286	0.285049	0.496003	1	0	0.333333	k__Bacteria; p__Firmicutes; c__Clostridia; o__Clostridiales; f__[Tissierellaceae]; g__Tepidimicrobium; s__
New.CleanUp.ReferenceOTU1902	1.14286	0.285049	0.496003	1	0	0.333333	k__Bacteria; p__Proteobacteria; c__Alphaproteobacteria; o__Sphingomonadales; f__Sphingomonadaceae; g__Sphingomonas; s__
New.CleanUp.ReferenceOTU1943	1.14286	0.285049	0.496003	1	0	0.333333	k__Bacteria; p__Firmicutes; c__Bacilli; o__Bacillales; f__Bacillaceae
New.CleanUp.ReferenceOTU1985	1.14286	0.285049	0.496003	1	0	0.333333	k__Bacteria; p__Proteobacteria; c__Alphaproteobacteria; o__Sphingomonadales; f__Sphingomonadaceae; g__Sphingomonas; s__
New.CleanUp.ReferenceOTU2020	1.14286	0.285049	0.496003	1	0	0.333333	k__Bacteria; p__Proteobacteria; c__Gammaproteobacteria; o__Vibrionales; f__Vibrionaceae; g__Photobacterium; s__
New.CleanUp.ReferenceOTU2202	1.14286	0.285049	0.496003	1	0	0.333333	k__Bacteria; p__Firmicutes; c__Clostridia; o__Clostridiales; f__[Tissierellaceae]; g__; s__
New.CleanUp.ReferenceOTU2251	1.14286	0.285049	0.496003	1	0	0.333333	k__Bacteria; p__Firmicutes; c__Clostridia; o__Clostridiales; f__[Tissierellaceae]; g__; s__
New.CleanUp.ReferenceOTU2329	1.14286	0.285049	0.496003	1	0	0.333333	k__Bacteria; p__Proteobacteria; c__Alphaproteobacteria; o__Sphingomonadales; f__Sphingomonadaceae; g__Sphingomonas; s__
New.CleanUp.ReferenceOTU2337	1.14286	0.285049	0.496003	1	0	0.333333	Unassigned
New.CleanUp.ReferenceOTU2368	1.14286	0.285049	0.496003	1	0	0.333333	k__Bacteria; p__Actinobacteria; c__Actinobacteria; o__Actinomycetales; f__Brevibacteriaceae; g__Brevibacterium; s__
New.CleanUp.ReferenceOTU2434	1.14286	0.285049	0.496003	1	0	0.333333	k__Bacteria; p__Actinobacteria; c__Actinobacteria; o__Actinomycetales; f__Micrococcaceae; g__Microbispora; s__rosea
New.CleanUp.ReferenceOTU2564	1.14286	0.285049	0.496003	1	0	0.333333	k__Bacteria; p__Firmicutes; c__Clostridia; o__Clostridiales; f__Clostridiaceae; g__Clostridium; s__tetani
New.CleanUp.ReferenceOTU2588	1.14286	0.285049	0.496003	1	0	0.333333	k__Bacteria; p__Firmicutes; c__Bacilli; o__Lactobacillales; f__Streptococcaceae; g__Streptococcus; s__
New.CleanUp.ReferenceOTU2617	1.14286	0.285049	0.496003	1	0	0.333333	Unassigned
New.CleanUp.ReferenceOTU2620	1.14286	0.285049	0.496003	1	0	0.333333	k__Bacteria; p__Firmicutes; c__Bacilli; o__Bacillales; f__Bacillaceae
New.CleanUp.ReferenceOTU2645	1.14286	0.285049	0.496003	1	0	0.666667	k__Bacteria; p__Firmicutes; c__Clostridia; o__Clostridiales; f__[Tissierellaceae]; g__; s__
New.CleanUp.ReferenceOTU2688	1.14286	0.285049	0.496003	1	0	0.333333	k__Bacteria; p__Proteobacteria; c__Alphaproteobacteria; o__Rhizobiales; f__Bradyrhizobiaceae
New.CleanUp.ReferenceOTU2779	1.14286	0.285049	0.496003	1	0	0.333333	k__Bacteria; p__Firmicutes; c__Bacilli; o__Bacillales; f__Bacillaceae; g__Virgibacillus; s__
New.CleanUp.ReferenceOTU2826	1.14286	0.285049	0.496003	1	0	0.333333	k__Bacteria; p__Firmicutes; c__Clostridia; o__Clostridiales
New.CleanUp.ReferenceOTU2852	1.14286	0.285049	0.496003	1	0	0.333333	k__Bacteria; p__Proteobacteria; c__Alphaproteobacteria; o__Rhizobiales; f__Bradyrhizobiaceae; g__; s__
New.CleanUp.ReferenceOTU2982	1.14286	0.285049	0.496003	1	0	0.333333	k__Bacteria; p__Firmicutes; c__Clostridia; o__Clostridiales; f__[Tissierellaceae]; g__Sporanaerobacter; s__
New.CleanUp.ReferenceOTU3021	1.14286	0.285049	0.496003	1	0	0.333333	k__Bacteria; p__Proteobacteria; c__Gammaproteobacteria; o__Pseudomonadales; f__Pseudomonadaceae; g__; s__
New.CleanUp.ReferenceOTU3080	1.14286	0.285049	0.496003	1	0	0.333333	k__Bacteria; p__Firmicutes; c__Bacilli; o__Bacillales; f__Staphylococcaceae; g__Staphylococcus
New.CleanUp.ReferenceOTU3110	1.14286	0.285049	0.496003	1	0	0.333333	k__Bacteria; p__Firmicutes; c__Clostridia; o__Clostridiales; f__[Tissierellaceae]; g__; s__
New.CleanUp.ReferenceOTU3125	1.14286	0.285049	0.496003	1	0	0.333333	k__Bacteria; p__Firmicutes; c__Bacilli; o__Lactobacillales; f__Aerococcaceae; g__; s__
New.CleanUp.ReferenceOTU3309	1.14286	0.285049	0.496003	1	0	0.333333	Unassigned
New.CleanUp.ReferenceOTU3364	1.14286	0.285049	0.496003	1	0	0.333333	k__Bacteria; p__Firmicutes; c__Bacilli; o__Bacillales; f__Bacillaceae
New.CleanUp.ReferenceOTU3399	1.14286	0.285049	0.496003	1	0	0.333333	k__Bacteria; p__Firmicutes; c__Bacilli; o__Bacillales; f__Bacillaceae; g__; s__
New.CleanUp.ReferenceOTU3560	1.14286	0.285049	0.496003	1	0	0.333333	k__Bacteria; p__Firmicutes; c__Clostridia; o__Clostridiales; f__[Tissierellaceae]; g__; s__
New.CleanUp.ReferenceOTU3574	1.14286	0.285049	0.496003	1	0	0.333333	k__Bacteria; p__Proteobacteria; c__Alphaproteobacteria; o__BD7-3; f__; g__; s__
New.CleanUp.ReferenceOTU3583	1.14286	0.285049	0.496003	1	0	0.333333	k__Bacteria; p__Firmicutes; c__Clostridia; o__Clostridiales; f__Clostridiaceae; g__; s__
New.CleanUp.ReferenceOTU3619	1.14286	0.285049	0.496003	1	0	0.333333	k__Bacteria; p__Proteobacteria; c__Alphaproteobacteria; o__Sphingomonadales; f__Sphingomonadaceae; g__Sphingomonas; s__
New.CleanUp.ReferenceOTU3623	1.14286	0.285049	0.496003	1	0	0.333333	k__Bacteria; p__Firmicutes; c__Bacilli; o__Bacillales; f__Bacillaceae; g__; s__
New.CleanUp.ReferenceOTU3652	1.14286	0.285049	0.496003	1	0	0.333333	k__Bacteria; p__Proteobacteria; c__Alphaproteobacteria; o__Rhizobiales; f__Bradyrhizobiaceae; g__; s__
New.CleanUp.ReferenceOTU3671	1.14286	0.285049	0.496003	1	0	0.333333	k__Bacteria; p__Firmicutes; c__Bacilli; o__Bacillales; f__Staphylococcaceae; g__Staphylococcus
New.CleanUp.ReferenceOTU3672	1.14286	0.285049	0.496003	1	0	0.333333	k__Bacteria; p__Proteobacteria; c__Alphaproteobacteria; o__Rhizobiales; f__Bradyrhizobiaceae; g__; s__
New.CleanUp.ReferenceOTU3680	1.14286	0.285049	0.496003	1	0	0.666667	k__Bacteria; p__Firmicutes; c__Clostridia; o__Clostridiales; f__[Tissierellaceae]; g__Sporanaerobacter; s__
New.CleanUp.ReferenceOTU3682	1.14286	0.285049	0.496003	1	0	0.333333	k__Bacteria; p__Firmicutes; c__Clostridia; o__Clostridiales; f__[Tissierellaceae]; g__Tissierella_Soehngenia; s__
New.CleanUp.ReferenceOTU3693	1.14286	0.285049	0.496003	1	0	0.333333	k__Bacteria; p__Firmicutes; c__Bacilli; o__Bacillales; f__Staphylococcaceae; g__Staphylococcus; s__
New.CleanUp.ReferenceOTU3765	1.14286	0.285049	0.496003	1	0	0.333333	Unassigned
New.CleanUp.ReferenceOTU3912	1.14286	0.285049	0.496003	1	0	0.333333	k__Bacteria; p__Firmicutes; c__Clostridia; o__Clostridiales; f__[Tissierellaceae]
New.CleanUp.ReferenceOTU4001	1.14286	0.285049	0.496003	1	0	0.333333	k__Bacteria; p__Firmicutes; c__Clostridia; o__Clostridiales; f__[Tissierellaceae]; g__; s__
New.CleanUp.ReferenceOTU4037	1.14286	0.285049	0.496003	1	0	0.333333	k__Bacteria; p__Firmicutes; c__Bacilli; o__Bacillales; f__Staphylococcaceae; g__Staphylococcus
New.CleanUp.ReferenceOTU4064	1.14286	0.285049	0.496003	1	0	0.333333	k__Bacteria; p__Proteobacteria; c__Alphaproteobacteria; o__Sphingomonadales; f__Sphingomonadaceae; g__Sphingomonas; s__
New.CleanUp.ReferenceOTU4128	1.14286	0.285049	0.496003	1	0	0.333333	k__Bacteria; p__Firmicutes; c__Clostridia; o__Clostridiales; f__[Tissierellaceae]; g__Sporanaerobacter; s__
New.CleanUp.ReferenceOTU4253	1.14286	0.285049	0.496003	1	0	0.333333	k__Bacteria; p__Firmicutes; c__Clostridia; o__Clostridiales; f__Clostridiaceae; g__; s__
New.CleanUp.ReferenceOTU4400	1.14286	0.285049	0.496003	1	0	0.333333	k__Bacteria; p__Firmicutes; c__Bacilli; o__Bacillales; f__Staphylococcaceae; g__Staphylococcus
New.CleanUp.ReferenceOTU4428	1.14286	0.285049	0.496003	1	0	0.333333	k__Bacteria; p__Actinobacteria; c__Actinobacteria; o__Actinomycetales
New.CleanUp.ReferenceOTU4429	1.14286	0.285049	0.496003	1	0	0.333333	k__Bacteria; p__Firmicutes; c__Clostridia; o__Clostridiales; f__Clostridiaceae; g__; s__
New.CleanUp.ReferenceOTU4502	1.14286	0.285049	0.496003	1	0	0.333333	k__Bacteria; p__Firmicutes; c__Clostridia; o__Clostridiales; f__Clostridiaceae; g__Clostridium; s__
New.CleanUp.ReferenceOTU4509	1.14286	0.285049	0.496003	1	0	1	k__Bacteria; p__Firmicutes; c__Clostridia; o__Clostridiales; f__[Tissierellaceae]; g__; s__
New.CleanUp.ReferenceOTU4521	1.14286	0.285049	0.496003	1	0	0.333333	Unassigned
New.CleanUp.ReferenceOTU4635	1.14286	0.285049	0.496003	1	0	0.333333	k__Bacteria; p__Firmicutes; c__Bacilli; o__Bacillales; f__Bacillaceae; g__; s__
New.CleanUp.ReferenceOTU4637	1.14286	0.285049	0.496003	1	0	0.333333	k__Bacteria; p__Firmicutes; c__Clostridia; o__Clostridiales; f__[Tissierellaceae]; g__Tepidimicrobium; s__
New.CleanUp.ReferenceOTU4651	1.14286	0.285049	0.496003	1	0	0.333333	k__Bacteria; p__Firmicutes; c__Bacilli; o__Bacillales; f__Bacillaceae; g__; s__
New.CleanUp.ReferenceOTU4718	1.14286	0.285049	0.496003	1	0	0.333333	k__Bacteria; p__Firmicutes; c__Bacilli; o__Lactobacillales; f__Aerococcaceae; g__; s__
New.CleanUp.ReferenceOTU4761	1.14286	0.285049	0.496003	1	0	0.666667	k__Bacteria; p__Firmicutes; c__Clostridia; o__Clostridiales; f__[Tissierellaceae]; g__Sporanaerobacter; s__
New.CleanUp.ReferenceOTU4768	1.14286	0.285049	0.496003	1	0	0.333333	k__Bacteria; p__Firmicutes; c__Clostridia; o__Clostridiales; f__[Tissierellaceae]; g__Sporanaerobacter; s__
New.CleanUp.ReferenceOTU4793	1.14286	0.285049	0.496003	1	0	0.333333	k__Bacteria; p__Firmicutes; c__Clostridia; o__Clostridiales; f__[Tissierellaceae]; g__; s__
New.CleanUp.ReferenceOTU4821	1.14286	0.285049	0.496003	1	0	0.333333	k__Bacteria; p__Firmicutes; c__Bacilli; o__Bacillales; f__Bacillaceae; g__Bacillus
New.CleanUp.ReferenceOTU4845	1.14286	0.285049	0.496003	1	0	0.333333	k__Bacteria; p__Proteobacteria; c__Alphaproteobacteria; o__Rhizobiales; f__Methylobacteriaceae; g__Methylobacterium; s__
New.CleanUp.ReferenceOTU4922	1.14286	0.285049	0.496003	1	0	0.333333	k__Bacteria; p__Firmicutes; c__Bacilli; o__Bacillales; f__Staphylococcaceae; g__Staphylococcus; s__sciuri
New.CleanUp.ReferenceOTU5000	1.14286	0.285049	0.496003	1	0	0.333333	k__Bacteria; p__Firmicutes; c__Clostridia; o__Clostridiales; f__[Tissierellaceae]; g__; s__
New.CleanUp.ReferenceOTU5235	1.14286	0.285049	0.496003	1	0	0.333333	k__Bacteria; p__Firmicutes; c__Clostridia; o__Clostridiales; f__[Tissierellaceae]; g__; s__
New.CleanUp.ReferenceOTU5309	1.14286	0.285049	0.496003	1	0	0.333333	k__Bacteria; p__Proteobacteria; c__Alphaproteobacteria; o__Sphingomonadales; f__Sphingomonadaceae; g__Sphingomonas; s__
New.CleanUp.ReferenceOTU5357	1.14286	0.285049	0.496003	1	0	0.333333	k__Bacteria; p__Proteobacteria; c__Alphaproteobacteria; o__Sphingomonadales; f__Sphingomonadaceae; g__Sphingomonas; s__
New.CleanUp.ReferenceOTU5392	1.14286	0.285049	0.496003	1	0	0.333333	k__Bacteria; p__Firmicutes; c__Bacilli; o__Bacillales; f__Bacillaceae; g__; s__
New.CleanUp.ReferenceOTU5465	1.14286	0.285049	0.496003	1	0	0.333333	k__Bacteria; p__Firmicutes; c__Clostridia; o__Clostridiales; f__[Tissierellaceae]; g__Sporanaerobacter; s__
New.CleanUp.ReferenceOTU5590	1.14286	0.285049	0.496003	1	0	0.333333	k__Bacteria; p__Firmicutes; c__Clostridia; o__Clostridiales; f__Clostridiaceae; g__Clostridium; s__
New.CleanUp.ReferenceOTU5593	1.14286	0.285049	0.496003	1	0	0.333333	k__Bacteria; p__Actinobacteria; c__Actinobacteria; o__Actinomycetales; f__Corynebacteriaceae; g__Corynebacterium; s__
New.CleanUp.ReferenceOTU5608	1.14286	0.285049	0.496003	1	0	0.333333	k__Bacteria; p__Firmicutes; c__Clostridia; o__Clostridiales; f__[Tissierellaceae]; g__; s__
New.CleanUp.ReferenceOTU5662	1.14286	0.285049	0.496003	1	0	0.333333	k__Bacteria; p__Proteobacteria; c__Gammaproteobacteria; o__Pseudomonadales; f__Pseudomonadaceae; g__Pseudomonas; s__
New.CleanUp.ReferenceOTU5678	1.14286	0.285049	0.496003	1	0	0.333333	k__Bacteria; p__Actinobacteria; c__Actinobacteria; o__Actinomycetales; f__Corynebacteriaceae; g__Corynebacterium; s__kroppenstedtii
New.CleanUp.ReferenceOTU5716	1.14286	0.285049	0.496003	1	0	0.333333	k__Bacteria; p__Firmicutes; c__Bacilli; o__Lactobacillales; f__Leuconostocaceae; g__; s__
New.CleanUp.ReferenceOTU5766	1.14286	0.285049	0.496003	1	0	0.333333	k__Bacteria; p__Firmicutes; c__Bacilli; o__Bacillales; f__Bacillaceae
New.CleanUp.ReferenceOTU5825	1.14286	0.285049	0.496003	1	0	0.333333	k__Bacteria; p__Proteobacteria; c__Alphaproteobacteria; o__Rhizobiales; f__Methylobacteriaceae; g__Methylobacterium
New.CleanUp.ReferenceOTU5975	1.14286	0.285049	0.496003	1	0	0.333333	k__Bacteria; p__Firmicutes; c__Clostridia; o__Clostridiales; f__[Tissierellaceae]; g__; s__
New.CleanUp.ReferenceOTU5996	1.14286	0.285049	0.496003	1	0	0.333333	k__Bacteria; p__Firmicutes; c__Clostridia; o__Clostridiales; f__Clostridiaceae; g__Clostridium; s__
New.CleanUp.ReferenceOTU6015	1.14286	0.285049	0.496003	1	0	0.333333	k__Bacteria; p__Firmicutes; c__Clostridia; o__Clostridiales; f__[Tissierellaceae]; g__; s__
New.CleanUp.ReferenceOTU6036	1.14286	0.285049	0.496003	1	0	0.333333	k__Bacteria; p__Firmicutes; c__Clostridia; o__Clostridiales; f__[Tissierellaceae]; g__Sporanaerobacter; s__
New.CleanUp.ReferenceOTU6052	1.14286	0.285049	0.496003	1	0	0.333333	k__Bacteria; p__Firmicutes; c__Clostridia; o__Clostridiales; f__Clostridiaceae; g__Clostridium; s__
New.CleanUp.ReferenceOTU6191	1.14286	0.285049	0.496003	1	0	0.333333	k__Bacteria; p__Proteobacteria; c__Alphaproteobacteria; o__Sphingomonadales; f__Sphingomonadaceae; g__Sphingomonas
New.CleanUp.ReferenceOTU6218	1.14286	0.285049	0.496003	1	0	0.333333	k__Bacteria; p__Firmicutes; c__Clostridia; o__Clostridiales; f__[Tissierellaceae]; g__; s__
New.CleanUp.ReferenceOTU6253	1.14286	0.285049	0.496003	1	0	0.333333	k__Bacteria; p__Proteobacteria; c__Alphaproteobacteria; o__Sphingomonadales; f__Sphingomonadaceae; g__Sphingomonas; s__
New.CleanUp.ReferenceOTU6314	1.14286	0.285049	0.496003	1	0	0.333333	k__Bacteria; p__Proteobacteria; c__Alphaproteobacteria; o__Rhizobiales; f__Bradyrhizobiaceae; g__Bradyrhizobium; s__
New.CleanUp.ReferenceOTU6343	1.14286	0.285049	0.496003	1	0	0.333333	Unassigned
New.CleanUp.ReferenceOTU6391	1.14286	0.285049	0.496003	1	0	0.333333	k__Bacteria; p__Firmicutes; c__Clostridia; o__Clostridiales; f__[Tissierellaceae]; g__; s__
New.CleanUp.ReferenceOTU6436	1.14286	0.285049	0.496003	1	0	0.333333	k__Bacteria; p__Firmicutes; c__Clostridia; o__Clostridiales; f__[Tissierellaceae]; g__Tepidimicrobium; s__
New.CleanUp.ReferenceOTU6449	1.14286	0.285049	0.496003	1	0	0.333333	k__Bacteria; p__Firmicutes; c__Erysipelotrichi; o__Erysipelotrichales; f__Erysipelotrichaceae; g__Erysipelothrix; s__
New.CleanUp.ReferenceOTU6576	1.14286	0.285049	0.496003	1	0	0.333333	k__Bacteria; p__Proteobacteria; c__Alphaproteobacteria; o__Rhizobiales; f__Bradyrhizobiaceae; g__; s__
New.CleanUp.ReferenceOTU6605	1.14286	0.285049	0.496003	1	0	0.333333	k__Bacteria; p__Firmicutes; c__Clostridia; o__Clostridiales; f__Clostridiaceae; g__Clostridium; s__
New.CleanUp.ReferenceOTU6625	1.14286	0.285049	0.496003	1	0	1	k__Bacteria; p__Firmicutes; c__Bacilli; o__Lactobacillales; f__Streptococcaceae; g__Streptococcus; s__anginosus
New.CleanUp.ReferenceOTU6783	1.14286	0.285049	0.496003	1	0	0.333333	k__Bacteria; p__Firmicutes; c__Bacilli; o__Bacillales; f__Staphylococcaceae; g__Staphylococcus
New.CleanUp.ReferenceOTU6791	1.14286	0.285049	0.496003	1	0	0.333333	k__Bacteria; p__Proteobacteria; c__Gammaproteobacteria; o__Pseudomonadales; f__Moraxellaceae; g__Acinetobacter; s__johnsonii
New.CleanUp.ReferenceOTU6794	1.14286	0.285049	0.496003	1	0	0.333333	k__Bacteria; p__Actinobacteria; c__Actinobacteria; o__Actinomycetales; f__Dermabacteraceae; g__Brachybacterium
New.CleanUp.ReferenceOTU6796	1.14286	0.285049	0.496003	1	0	0.333333	k__Bacteria; p__Actinobacteria; c__Actinobacteria; o__Actinomycetales; f__Microbacteriaceae; g__Cryocola; s__
New.CleanUp.ReferenceOTU6934	1.14286	0.285049	0.496003	1	0	0.333333	k__Bacteria; p__Firmicutes; c__Clostridia; o__Clostridiales; f__Clostridiaceae; g__Clostridium; s__
New.CleanUp.ReferenceOTU7035	1.14286	0.285049	0.496003	1	0	0.333333	k__Bacteria; p__Firmicutes; c__Clostridia; o__Clostridiales; f__[Tissierellaceae]; g__; s__
New.CleanUp.ReferenceOTU7051	1.14286	0.285049	0.496003	1	0	0.333333	k__Bacteria; p__Firmicutes; c__Bacilli; o__Bacillales; f__Bacillaceae; g__Virgibacillus; s__pantothenticus
New.CleanUp.ReferenceOTU7058	1.14286	0.285049	0.496003	1	0	0.333333	k__Bacteria; p__Proteobacteria; c__Alphaproteobacteria; o__Rhizobiales; f__Bradyrhizobiaceae; g__; s__
New.CleanUp.ReferenceOTU7086	1.14286	0.285049	0.496003	1	0	0.333333	k__Bacteria; p__Firmicutes; c__Clostridia; o__Clostridiales; f__[Tissierellaceae]; g__; s__
New.CleanUp.ReferenceOTU7091	1.14286	0.285049	0.496003	1	0	0.333333	k__Bacteria; p__Firmicutes; c__Clostridia; o__Clostridiales; f__Clostridiaceae; g__Clostridium; s__
New.CleanUp.ReferenceOTU7157	1.14286	0.285049	0.496003	1	0	0.333333	k__Bacteria; p__Firmicutes; c__Bacilli; o__Lactobacillales; f__Aerococcaceae; g__; s__
New.CleanUp.ReferenceOTU7270	1.14286	0.285049	0.496003	1	0	0.333333	k__Bacteria; p__Proteobacteria; c__Alphaproteobacteria; o__Rhizobiales; f__Bradyrhizobiaceae; g__; s__
New.CleanUp.ReferenceOTU7366	1.14286	0.285049	0.496003	1	0	0.333333	k__Bacteria; p__Firmicutes; c__Clostridia; o__Clostridiales; f__[Tissierellaceae]; g__; s__
New.CleanUp.ReferenceOTU7490	1.14286	0.285049	0.496003	1	0	0.333333	k__Bacteria; p__Firmicutes; c__Clostridia; o__Clostridiales; f__[Tissierellaceae]; g__Sporanaerobacter; s__
New.CleanUp.ReferenceOTU7493	1.14286	0.285049	0.496003	1	0	0.333333	k__Bacteria; p__Firmicutes; c__Bacilli; o__Bacillales; f__Bacillaceae; g__; s__
New.CleanUp.ReferenceOTU7630	1.14286	0.285049	0.496003	1	0	0.333333	k__Bacteria; p__Firmicutes; c__Clostridia; o__Clostridiales; f__[Tissierellaceae]; g__; s__
New.CleanUp.ReferenceOTU7704	1.14286	0.285049	0.496003	1	0	0.666667	k__Bacteria; p__Proteobacteria; c__Alphaproteobacteria; o__Sphingomonadales; f__Sphingomonadaceae; g__Sphingomonas; s__
New.CleanUp.ReferenceOTU7809	1.14286	0.285049	0.496003	1	0	0.333333	k__Bacteria; p__Proteobacteria; c__Alphaproteobacteria; o__Sphingomonadales; f__Sphingomonadaceae; g__Sphingomonas; s__
New.CleanUp.ReferenceOTU7836	1.14286	0.285049	0.496003	1	0	0.333333	k__Bacteria; p__Firmicutes; c__Clostridia; o__Clostridiales; f__[Tissierellaceae]; g__; s__
New.CleanUp.ReferenceOTU7889	1.14286	0.285049	0.496003	1	0	0.333333	k__Bacteria; p__Actinobacteria; c__Actinobacteria; o__Actinomycetales; f__Bogoriellaceae; g__Georgenia; s__
New.CleanUp.ReferenceOTU8074	1.14286	0.285049	0.496003	1	0	0.333333	k__Bacteria; p__Firmicutes; c__Bacilli; o__Lactobacillales; f__Aerococcaceae; g__; s__
New.CleanUp.ReferenceOTU8076	1.14286	0.285049	0.496003	1	0	0.333333	k__Bacteria; p__Proteobacteria; c__Alphaproteobacteria; o__Rhizobiales; f__Bradyrhizobiaceae; g__; s__
New.CleanUp.ReferenceOTU8216	1.14286	0.285049	0.496003	1	0	0.333333	k__Bacteria; p__Firmicutes; c__Clostridia; o__Clostridiales; f__[Tissierellaceae]; g__; s__
New.CleanUp.ReferenceOTU8227	1.14286	0.285049	0.496003	1	0	0.333333	k__Bacteria; p__Bacteroidetes; c__Sphingobacteriia; o__Sphingobacteriales; f__Sphingobacteriaceae; g__; s__
New.CleanUp.ReferenceOTU8338	1.14286	0.285049	0.496003	1	0	0.333333	k__Bacteria; p__Firmicutes; c__Bacilli; o__Bacillales; f__Bacillaceae; g__; s__
New.CleanUp.ReferenceOTU8359	1.14286	0.285049	0.496003	1	0	0.333333	k__Bacteria; p__Proteobacteria; c__Gammaproteobacteria; o__Pseudomonadales; f__Pseudomonadaceae; g__Pseudomonas; s__fragi
New.CleanUp.ReferenceOTU8513	1.14286	0.285049	0.496003	1	0	0.333333	k__Bacteria; p__Actinobacteria; c__Actinobacteria; o__Actinomycetales; f__Microbacteriaceae; g__Leucobacter; s__
New.CleanUp.ReferenceOTU8618	1.14286	0.285049	0.496003	1	0	0.333333	k__Bacteria; p__Firmicutes; c__Clostridia; o__Clostridiales; f__[Tissierellaceae]; g__Sporanaerobacter; s__
New.CleanUp.ReferenceOTU8633	1.14286	0.285049	0.496003	1	0	0.333333	k__Bacteria; p__Firmicutes; c__Clostridia; o__Clostridiales; f__[Tissierellaceae]; g__Sporanaerobacter; s__
New.CleanUp.ReferenceOTU8793	1.14286	0.285049	0.496003	1	0	0.333333	k__Bacteria; p__Firmicutes; c__Clostridia; o__Clostridiales; f__Clostridiaceae; g__; s__
New.CleanUp.ReferenceOTU8857	1.14286	0.285049	0.496003	1	0	0.333333	k__Bacteria; p__Firmicutes; c__Clostridia; o__Clostridiales; f__[Tissierellaceae]; g__; s__
New.CleanUp.ReferenceOTU8935	1.14286	0.285049	0.496003	1	0	0.333333	k__Bacteria; p__Proteobacteria; c__Gammaproteobacteria; o__Pseudomonadales; f__Pseudomonadaceae; g__Pseudomonas; s__
New.CleanUp.ReferenceOTU8978	1.14286	0.285049	0.496003	1	0	0.333333	k__Bacteria; p__Firmicutes; c__Bacilli; o__Bacillales; f__Bacillaceae; g__; s__
318609	1.125	0.288844	0.496003	1	0	0.5	k__Bacteria; p__Proteobacteria; c__Alphaproteobacteria; o__Rhizobiales; f__Bradyrhizobiaceae; g__; s__
591907	1.125	0.288844	0.496003	1	0	0.5	k__Bacteria; p__Firmicutes; c__Bacilli; o__Bacillales
463861	1.125	0.288844	0.496003	1	0	2.66667	k__Bacteria; p__Actinobacteria; c__Actinobacteria; o__Actinomycetales; f__Micrococcaceae; g__Arthrobacter; s__
153158	1.125	0.288844	0.496003	1	0	6	k__Bacteria; p__Actinobacteria; c__Actinobacteria; o__Actinomycetales; f__Pseudonocardiaceae; g__Pseudonocardia; s__
582691	1.125	0.288844	0.496003	1	0	1.66667	k__Bacteria; p__Firmicutes; c__Clostridia; o__Clostridiales; f__Clostridiaceae; g__; s__
4367855	1.125	0.288844	0.496003	1	0	0.5	k__Bacteria; p__Actinobacteria; c__Actinobacteria; o__Actinomycetales; f__Streptomycetaceae; g__Streptomyces; s__
4310487	1.125	0.288844	0.496003	1	0	0.5	k__Bacteria; p__Proteobacteria; c__Alphaproteobacteria; o__Sphingomonadales; f__Sphingomonadaceae; g__Sphingomonas; s__
560304	1.125	0.288844	0.496003	1	0	1.33333	k__Bacteria; p__Proteobacteria; c__Alphaproteobacteria; o__Sphingomonadales; f__Sphingomonadaceae; g__Sphingomonas; s__
1634493	1.125	0.288844	0.496003	1	0	3.33333	k__Bacteria; p__Actinobacteria; c__Actinobacteria; o__Actinomycetales; f__Nocardioidaceae; g__Aeromicrobium; s__
258707	1.125	0.288844	0.496003	1	0	0.666667	k__Bacteria; p__Proteobacteria; c__Alphaproteobacteria; o__Rhizobiales; f__Methylobacteriaceae; g__Methylobacterium
446403	1.125	0.288844	0.496003	1	0	0.5	k__Bacteria; p__Actinobacteria; c__Actinobacteria; o__Actinomycetales; f__Corynebacteriaceae; g__Corynebacterium; s__kroppenstedtii
4469960	1.125	0.288844	0.496003	1	0	2.16667	k__Bacteria; p__Proteobacteria; c__Gammaproteobacteria; o__Pseudomonadales; f__Moraxellaceae; g__; s__
4306893	1.125	0.288844	0.496003	1	0	0.5	k__Bacteria; p__Firmicutes; c__Clostridia; o__Clostridiales; f__Caldicoprobacteraceae; g__Caldicoprobacter; s__
35330	1.125	0.288844	0.496003	1	0	4.5	k__Bacteria; p__Cyanobacteria; c__Chloroplast; o__Streptophyta; f__; g__; s__
300487	1.125	0.288844	0.496003	1	0	0.5	k__Bacteria; p__Firmicutes; c__Clostridia; o__Clostridiales; f__Clostridiaceae; g__; s__
923151	1.125	0.288844	0.496003	1	0	0.666667	k__Bacteria; p__Firmicutes; c__Bacilli; o__Bacillales
1048605	1.125	0.288844	0.496003	1	0	0.666667	k__Bacteria; p__Proteobacteria; c__Alphaproteobacteria; o__Sphingomonadales; f__Sphingomonadaceae; g__Sphingomonas; s__wittichii
798350	1.125	0.288844	0.496003	1	0	1	k__Bacteria; p__Firmicutes; c__Bacilli; o__Bacillales; f__Staphylococcaceae; g__Staphylococcus
171409	1.125	0.288844	0.496003	1	0	0.5	k__Bacteria; p__Proteobacteria; c__Alphaproteobacteria; o__Caulobacterales; f__Caulobacteraceae; g__; s__
554916	1.125	0.288844	0.496003	1	0	0.5	k__Bacteria; p__Firmicutes; c__Bacilli; o__Bacillales; f__Bacillaceae; g__; s__
308072	1.125	0.288844	0.496003	1	0	1.16667	k__Bacteria; p__Firmicutes; c__Clostridia; o__Clostridiales; f__; g__; s__
4319661	1.125	0.288844	0.496003	1	0	4.33333	k__Bacteria; p__Actinobacteria; c__Actinobacteria; o__Actinomycetales; f__Corynebacteriaceae; g__Corynebacterium; s__durum
138668	1.125	0.288844	0.496003	1	0	0.5	k__Bacteria; p__Proteobacteria; c__Gammaproteobacteria; o__Xanthomonadales; f__Xanthomonadaceae; g__Lysobacter; s__
657034	1.125	0.288844	0.496003	1	0	1.5	k__Bacteria; p__Acidobacteria; c__Acidobacteria-6; o__iii1-15; f__; g__; s__
351976	1.125	0.288844	0.496003	1	0	0.5	k__Bacteria; p__Firmicutes; c__Clostridia; o__Clostridiales; f__Peptostreptococcaceae; g__; s__
1129362	1.125	0.288844	0.496003	1	0	0.833333	k__Bacteria; p__Firmicutes; c__Bacilli; o__Bacillales; f__Bacillaceae; g__; s__
866365	1.125	0.288844	0.496003	1	0	0.666667	k__Bacteria; p__Proteobacteria; c__Alphaproteobacteria; o__Caulobacterales; f__Caulobacteraceae; g__; s__
4376351	1.125	0.288844	0.496003	1	0	1	k__Bacteria; p__Firmicutes; c__Bacilli; o__Bacillales; f__Bacillaceae; g__; s__
721526	1.125	0.288844	0.496003	1	0	0.5	k__Bacteria; p__Firmicutes; c__Bacilli; o__Lactobacillales; f__Aerococcaceae; g__Aerococcus; s__
1001007	1.125	0.288844	0.496003	1	0	1.5	k__Bacteria; p__Firmicutes; c__Bacilli; o__Bacillales; f__Staphylococcaceae; g__Staphylococcus; s__
891204	1.125	0.288844	0.496003	1	0	1.5	k__Bacteria; p__Actinobacteria; c__Actinobacteria; o__Actinomycetales; f__Dermabacteraceae; g__Brachybacterium; s__conglomeratum
573764	1.125	0.288844	0.496003	1	0	0.833333	k__Bacteria; p__Proteobacteria; c__Alphaproteobacteria; o__Rhizobiales; f__Bradyrhizobiaceae; g__; s__
849030	1.125	0.288844	0.496003	1	0	1.16667	k__Bacteria; p__Actinobacteria; c__Actinobacteria; o__Actinomycetales; f__Brevibacteriaceae; g__Brevibacterium; s__
992510	1.125	0.288844	0.496003	1	0	0.666667	k__Bacteria; p__Proteobacteria; c__Alphaproteobacteria; o__Sphingomonadales; f__Sphingomonadaceae; g__Sphingomonas; s__
1066410	1.125	0.288844	0.496003	1	0	1.5	k__Bacteria; p__Actinobacteria; c__Actinobacteria; o__Actinomycetales; f__Actinomycetaceae; g__Actinomyces; s__
4614	1.125	0.288844	0.496003	1	0	0.833333	k__Bacteria; p__Proteobacteria; c__Alphaproteobacteria; o__Rhizobiales; f__Hyphomicrobiaceae; g__Pedomicrobium
276481	1.125	0.288844	0.496003	1	0	1.16667	k__Bacteria; p__Actinobacteria; c__Actinobacteria; o__Actinomycetales; f__Brevibacteriaceae; g__Brevibacterium; s__
4249892	1.125	0.288844	0.496003	1	0	0.5	k__Bacteria; p__Firmicutes; c__Bacilli; o__Lactobacillales; f__Aerococcaceae; g__; s__
156504	1.125	0.288844	0.496003	1	0	2.66667	k__Bacteria; p__Proteobacteria; c__Betaproteobacteria; o__Burkholderiales; f__Alcaligenaceae; g__; s__
367808	1.125	0.288844	0.496003	1	0	2.83333	k__Bacteria; p__Firmicutes; c__Bacilli; o__Bacillales; f__Bacillaceae
883987	1.125	0.288844	0.496003	1	0	3.66667	k__Bacteria; p__Proteobacteria; c__Alphaproteobacteria; o__Sphingomonadales; f__Sphingomonadaceae; g__Sphingomonas; s__wittichii
338140	1.125	0.288844	0.496003	1	0	0.666667	k__Bacteria; p__Proteobacteria; c__Gammaproteobacteria; o__Pseudomonadales; f__Pseudomonadaceae; g__Pseudomonas
561537	1.125	0.288844	0.496003	1	0	18.1667	k__Bacteria; p__Firmicutes; c__Clostridia; o__Clostridiales; f__Veillonellaceae; g__Selenomonas; s__
912078	1.125	0.288844	0.496003	1	0	1.5	k__Bacteria; p__Actinobacteria; c__Actinobacteria; o__Actinomycetales; f__Corynebacteriaceae; g__Corynebacterium; s__
322136	1.125	0.288844	0.496003	1	0	4.83333	k__Bacteria; p__Firmicutes; c__Bacilli; o__Bacillales; f__Bacillaceae; g__Bacillus; s__thermoamylovorans
812071	1.125	0.288844	0.496003	1	0	0.5	k__Bacteria; p__Proteobacteria; c__Alphaproteobacteria; o__Sphingomonadales; f__Sphingomonadaceae; g__Sphingobium; s__
697479	1.125	0.288844	0.496003	1	0	0.5	k__Bacteria; p__Proteobacteria; c__Betaproteobacteria; o__Burkholderiales; f__Comamonadaceae; g__Tepidimonas; s__
889025	1.125	0.288844	0.496003	1	0	0.666667	k__Bacteria; p__Proteobacteria; c__Gammaproteobacteria; o__Pseudomonadales; f__Moraxellaceae; g__Acinetobacter; s__
269203	1.125	0.288844	0.496003	1	0	0.833333	k__Bacteria; p__Proteobacteria; c__Alphaproteobacteria; o__Sphingomonadales; f__Sphingomonadaceae; g__Sphingomonas; s__
701453	1.125	0.288844	0.496003	1	0	1.5	k__Bacteria; p__Firmicutes; c__Clostridia; o__Thermoanaerobacterales; f__; g__; s__
1099674	1.125	0.288844	0.496003	1	0	0.5	k__Bacteria; p__Firmicutes; c__Bacilli; o__Bacillales
563369	1.125	0.288844	0.496003	1	0	0.666667	k__Bacteria; p__Proteobacteria; c__Gammaproteobacteria; o__Pseudomonadales; f__Moraxellaceae; g__Acinetobacter; s__
877752	1.125	0.288844	0.496003	1	0	3.33333	k__Bacteria; p__Proteobacteria; c__Gammaproteobacteria; o__Pseudomonadales; f__Pseudomonadaceae; g__Pseudomonas; s__viridiflava
291846	1.125	0.288844	0.496003	1	0	1	k__Bacteria; p__Actinobacteria; c__Actinobacteria; o__Actinomycetales; f__Corynebacteriaceae; g__Corynebacterium; s__
860226	1.125	0.288844	0.496003	1	0	1.5	k__Bacteria; p__Firmicutes; c__Clostridia; o__Clostridiales; f__[Tissierellaceae]; g__Finegoldia; s__
882018	1.125	0.288844	0.496003	1	0	3.5	k__Bacteria; p__Actinobacteria; c__Actinobacteria; o__Actinomycetales; f__Dermabacteraceae; g__Brachybacterium; s__
624310	1.125	0.288844	0.496003	1	0	0.666667	k__Bacteria; p__Actinobacteria; c__Actinobacteria; o__Actinomycetales
1068955	1.125	0.288844	0.496003	1	0	1.16667	k__Bacteria; p__Firmicutes; c__Bacilli; o__Bacillales; f__Staphylococcaceae; g__Staphylococcus; s__
758418	1.125	0.288844	0.496003	1	0	0.5	k__Bacteria; p__Proteobacteria; c__Betaproteobacteria; o__Burkholderiales; f__Alcaligenaceae; g__; s__
669042	1.125	0.288844	0.496003	1	0	0.833333	k__Bacteria; p__Actinobacteria; c__Actinobacteria; o__Actinomycetales; f__Pseudonocardiaceae; g__Saccharopolyspora; s__
4303249	1.125	0.288844	0.496003	1	0	0.5	k__Bacteria; p__Proteobacteria; c__Alphaproteobacteria; o__Rhizobiales; f__Methylobacteriaceae; g__Methylobacterium; s__adhaesivum
159017	1.125	0.288844	0.496003	1	0	0.833333	k__Bacteria; p__Proteobacteria; c__Alphaproteobacteria; o__Caulobacterales; f__Caulobacteraceae; g__; s__
388951	1.125	0.288844	0.496003	1	0	1.5	k__Bacteria; p__Proteobacteria; c__Gammaproteobacteria; o__Pseudomonadales; f__Moraxellaceae; g__Acinetobacter; s__
69980	1.125	0.288844	0.496003	1	0	0.5	k__Bacteria; p__Firmicutes; c__Bacilli; o__Lactobacillales; f__Aerococcaceae; g__; s__
157953	1.125	0.288844	0.496003	1	0	0.666667	k__Bacteria; p__Proteobacteria; c__Alphaproteobacteria; o__Rhizobiales; f__Methylobacteriaceae; g__Methylobacterium; s__
989990	1.125	0.288844	0.496003	1	0	0.5	k__Bacteria; p__Firmicutes; c__Bacilli; o__Bacillales; f__Staphylococcaceae; g__Staphylococcus
1107335	1.125	0.288844	0.496003	1	0	0.5	k__Bacteria; p__Proteobacteria; c__Gammaproteobacteria; o__Pseudomonadales; f__Moraxellaceae; g__Acinetobacter; s__
1102778	1.125	0.288844	0.496003	1	0	7.16667	k__Bacteria; p__Actinobacteria; c__Actinobacteria; o__Actinomycetales; f__Corynebacteriaceae; g__Corynebacterium; s__
4457554	1.125	0.288844	0.496003	1	0	0.666667	k__Bacteria; p__Proteobacteria; c__Alphaproteobacteria; o__Caulobacterales; f__Caulobacteraceae; g__Mycoplana; s__
210800	1.125	0.288844	0.496003	1	0	0.5	k__Bacteria; p__Proteobacteria; c__Alphaproteobacteria; o__Rhizobiales; f__Bradyrhizobiaceae; g__; s__
8254	1.125	0.288844	0.496003	1	0	0.5	k__Bacteria; p__Proteobacteria; c__Gammaproteobacteria; o__Pseudomonadales; f__Moraxellaceae; g__Psychrobacter; s__
984924	1.125	0.288844	0.496003	1	0	0.5	k__Bacteria; p__Firmicutes; c__Bacilli; o__Bacillales; f__Planococcaceae; g__; s__
139056	1.125	0.288844	0.496003	1	0	1	k__Bacteria; p__Proteobacteria; c__Gammaproteobacteria; o__Pasteurellales; f__Pasteurellaceae; g__Aggregatibacter; s__segnis
553623	1.125	0.288844	0.496003	1	0	0.833333	k__Bacteria; p__Actinobacteria; c__Actinobacteria; o__Actinomycetales; f__Dietziaceae; g__Dietzia; s__
74355	1.125	0.288844	0.496003	1	0	0.666667	k__Bacteria; p__Actinobacteria; c__Actinobacteria; o__Actinomycetales; f__Dermabacteraceae; g__Brachybacterium; s__
41281	1.125	0.288844	0.496003	1	0	0.5	k__Bacteria; p__Firmicutes; c__Bacilli; o__Bacillales; f__Thermoactinomycetaceae; g__; s__
362172	1.125	0.288844	0.496003	1	0	0.5	k__Bacteria; p__Proteobacteria; c__Gammaproteobacteria; o__Pseudomonadales; f__Moraxellaceae; g__Acinetobacter; s__
769222	1.125	0.288844	0.496003	1	0	0.833333	k__Bacteria; p__Cyanobacteria; c__Chloroplast; o__Streptophyta; f__; g__; s__
960217	1.125	0.288844	0.496003	1	0	0.5	k__Bacteria; p__Actinobacteria; c__Thermoleophilia; o__Solirubrobacterales; f__; g__; s__
1110763	1.125	0.288844	0.496003	1	0	0.5	k__Bacteria; p__Proteobacteria; c__Gammaproteobacteria; o__Enterobacteriales; f__Enterobacteriaceae; g__; s__
92123	1.125	0.288844	0.496003	1	0	1	k__Bacteria; p__Actinobacteria; c__Actinobacteria; o__Actinomycetales; f__Actinomycetaceae; g__Actinomyces; s__
774086	1.125	0.288844	0.496003	1	0	0.833333	k__Bacteria; p__Firmicutes; c__Bacilli; o__Bacillales; f__Staphylococcaceae; g__Staphylococcus
872328	1.125	0.288844	0.496003	1	0	1	k__Bacteria; p__Firmicutes; c__Bacilli; o__Bacillales; f__Staphylococcaceae; g__Staphylococcus; s__
1007430	1.125	0.288844	0.496003	1	0	0.5	k__Bacteria; p__Firmicutes; c__Bacilli; o__Lactobacillales; f__Streptococcaceae; g__Streptococcus; s__
615449	1.125	0.288844	0.496003	1	0	0.5	k__Bacteria; p__Firmicutes; c__Bacilli; o__Bacillales; f__Bacillaceae; g__Natronobacillus; s__
618081	1.125	0.288844	0.496003	1	0	0.5	k__Bacteria; p__Proteobacteria; c__Alphaproteobacteria; o__Rhodobacterales; f__Rhodobacteraceae; g__; s__
1646259	1.125	0.288844	0.496003	1	0	0.833333	k__Bacteria; p__Proteobacteria; c__Alphaproteobacteria; o__Rickettsiales; f__mitochondria
846710	1.125	0.288844	0.496003	1	0	6.33333	k__Bacteria; p__Proteobacteria; c__Betaproteobacteria; o__Burkholderiales; f__Comamonadaceae; g__Comamonas; s__
212186	1.125	0.288844	0.496003	1	0	2.5	k__Bacteria; p__Proteobacteria; c__Alphaproteobacteria; o__Rhizobiales; f__Bradyrhizobiaceae; g__; s__
717396	1.125	0.288844	0.496003	1	0	2.16667	k__Bacteria; p__Acidobacteria; c__Acidobacteria-6; o__iii1-15; f__; g__; s__
167761	1.125	0.288844	0.496003	1	0	1.16667	k__Bacteria; p__Proteobacteria; c__Betaproteobacteria; o__Burkholderiales; f__Comamonadaceae; g__Delftia; s__
245980	1.125	0.288844	0.496003	1	0	3.33333	k__Bacteria; p__Cyanobacteria; c__Chloroplast; o__Streptophyta; f__; g__; s__
253214	1.125	0.288844	0.496003	1	0	0.5	k__Bacteria; p__Proteobacteria; c__Alphaproteobacteria; o__Rhizobiales; f__Brucellaceae
586093	1.125	0.288844	0.496003	1	0	2.5	k__Bacteria; p__Firmicutes; c__Bacilli; o__Lactobacillales; f__Lactobacillaceae; g__Lactobacillus; s__
556561	1.125	0.288844	0.496003	1	0	5.83333	k__Archaea; p__Crenarchaeota; c__Thaumarchaeota; o__Nitrososphaerales; f__Nitrososphaeraceae; g__Candidatus Nitrososphaera; s__SCA1170
546690	1.125	0.288844	0.496003	1	0	4.16667	k__Bacteria; p__Actinobacteria; c__Actinobacteria; o__Actinomycetales; f__Microbacteriaceae; g__Curtobacterium; s__
816760	1.125	0.288844	0.496003	1	0	1.33333	k__Bacteria; p__Proteobacteria; c__Alphaproteobacteria; o__Rhizobiales; f__Rhizobiaceae
1000161	1.125	0.288844	0.496003	1	0	0.666667	k__Bacteria; p__Proteobacteria; c__Gammaproteobacteria; o__Pseudomonadales; f__Pseudomonadaceae; g__Pseudomonas; s__
295019	1.125	0.288844	0.496003	1	0	8.5	k__Bacteria; p__Firmicutes; c__Clostridia; o__Clostridiales; f__Veillonellaceae; g__Selenomonas; s__
2602827	1.125	0.288844	0.496003	1	0	0.5	k__Bacteria; p__Firmicutes; c__Clostridia; o__Clostridiales; f__[Tissierellaceae]; g__; s__
813945	1.125	0.288844	0.496003	1	0	0.833333	k__Bacteria; p__Proteobacteria; c__Gammaproteobacteria; o__Pseudomonadales; f__Pseudomonadaceae; g__; s__
243743	1.125	0.288844	0.496003	1	0	0.666667	k__Bacteria; p__Proteobacteria; c__Alphaproteobacteria; o__Sphingomonadales; f__Sphingomonadaceae; g__Sphingomonas; s__
675940	1.125	0.288844	0.496003	1	0	0.5	k__Bacteria; p__Firmicutes; c__Bacilli; o__Bacillales; f__Staphylococcaceae; g__Staphylococcus
1074625	1.125	0.288844	0.496003	1	0	1.66667	k__Bacteria; p__Actinobacteria; c__Actinobacteria; o__Actinomycetales; f__Microbacteriaceae; g__Cryocola; s__
773399	1.125	0.288844	0.496003	1	0	0.833333	k__Bacteria; p__Firmicutes; c__Bacilli; o__Bacillales; f__Listeriaceae; g__Brochothrix
422295	1.125	0.288844	0.496003	1	0	1.83333	k__Bacteria; p__Firmicutes; c__Clostridia; o__Clostridiales; f__Peptostreptococcaceae; g__Filifactor; s__
1062748	1.125	0.288844	0.496003	1	0	6.66667	k__Bacteria; p__Actinobacteria; c__Actinobacteria; o__Actinomycetales; f__Mycobacteriaceae; g__Mycobacterium; s__
4482754	1.125	0.288844	0.496003	1	0	0.5	k__Bacteria; p__Firmicutes; c__Bacilli; o__Bacillales; f__Staphylococcaceae; g__Staphylococcus
568229	1.125	0.288844	0.496003	1	0	3.5	k__Bacteria; p__Proteobacteria; c__Betaproteobacteria; o__Rhodocyclales; f__Rhodocyclaceae
812957	1.125	0.288844	0.496003	1	0	0.5	k__Bacteria; p__Firmicutes; c__Bacilli; o__Bacillales; f__Bacillaceae
229434	1.125	0.288844	0.496003	1	0	4.33333	k__Bacteria; p__Proteobacteria; c__Alphaproteobacteria; o__Sphingomonadales; f__Sphingomonadaceae; g__Blastomonas
New.ReferenceOTU19	1.125	0.288844	0.496003	1	0	0.5	k__Bacteria; p__Firmicutes; c__Clostridia; o__Clostridiales; f__[Tissierellaceae]; g__; s__
New.ReferenceOTU31	1.125	0.288844	0.496003	1	0	1.5	k__Bacteria; p__Firmicutes; c__Clostridia; o__Clostridiales; f__[Tissierellaceae]; g__; s__
New.ReferenceOTU26	1.125	0.288844	0.496003	1	0	1	k__Bacteria; p__Firmicutes; c__Bacilli; o__Lactobacillales; f__Streptococcaceae; g__Streptococcus; s__
New.CleanUp.ReferenceOTU25	1.125	0.288844	0.496003	1	0	0.5	k__Bacteria; p__Firmicutes; c__Bacilli; o__Bacillales; f__Staphylococcaceae; g__Staphylococcus
New.CleanUp.ReferenceOTU55	1.125	0.288844	0.496003	1	0	0.833333	k__Bacteria; p__Firmicutes; c__Clostridia; o__Clostridiales; f__Clostridiaceae; g__Clostridium; s__
New.CleanUp.ReferenceOTU164	1.125	0.288844	0.496003	1	0	0.5	k__Bacteria; p__Proteobacteria; c__Alphaproteobacteria; o__Rhizobiales; f__Methylobacteriaceae; g__Methylobacterium
New.CleanUp.ReferenceOTU179	1.125	0.288844	0.496003	1	0	1	k__Bacteria; p__Proteobacteria; c__Deltaproteobacteria; o__Myxococcales; f__; g__; s__
New.CleanUp.ReferenceOTU214	1.125	0.288844	0.496003	1	0	0.833333	k__Bacteria; p__Proteobacteria; c__Alphaproteobacteria; o__Rhizobiales; f__Methylobacteriaceae; g__Methylobacterium; s__
New.CleanUp.ReferenceOTU328	1.125	0.288844	0.496003	1	0	0.833333	k__Bacteria; p__Firmicutes; c__Clostridia; o__Clostridiales; f__Clostridiaceae; g__Clostridium; s__
New.CleanUp.ReferenceOTU344	1.125	0.288844	0.496003	1	0	4.5	k__Bacteria; p__Actinobacteria; c__Actinobacteria; o__Actinomycetales
New.CleanUp.ReferenceOTU436	1.125	0.288844	0.496003	1	0	0.5	k__Bacteria; p__Firmicutes; c__Bacilli; o__Bacillales; f__Bacillaceae; g__; s__
New.CleanUp.ReferenceOTU444	1.125	0.288844	0.496003	1	0	4.5	k__Bacteria; p__Actinobacteria; c__Actinobacteria; o__Actinomycetales
New.CleanUp.ReferenceOTU536	1.125	0.288844	0.496003	1	0	0.833333	k__Bacteria; p__Proteobacteria; c__Gammaproteobacteria; o__Chromatiales
New.CleanUp.ReferenceOTU715	1.125	0.288844	0.496003	1	0	0.666667	k__Bacteria; p__Firmicutes; c__Clostridia; o__Clostridiales; f__[Tissierellaceae]; g__; s__
New.CleanUp.ReferenceOTU782	1.125	0.288844	0.496003	1	0	1.83333	k__Bacteria; p__Firmicutes; c__Bacilli; o__Bacillales; f__Staphylococcaceae; g__Staphylococcus; s__
New.CleanUp.ReferenceOTU846	1.125	0.288844	0.496003	1	0	2.66667	k__Bacteria; p__Proteobacteria; c__Alphaproteobacteria; o__Rhizobiales; f__Methylobacteriaceae; g__Methylobacterium
New.CleanUp.ReferenceOTU887	1.125	0.288844	0.496003	1	0	1	k__Bacteria; p__Firmicutes; c__Bacilli; o__Bacillales; f__Bacillaceae; g__Natronobacillus; s__
New.CleanUp.ReferenceOTU894	1.125	0.288844	0.496003	1	0	0.666667	k__Bacteria; p__Actinobacteria; c__Actinobacteria; o__Actinomycetales; f__Pseudonocardiaceae; g__Saccharopolyspora; s__
New.CleanUp.ReferenceOTU1004	1.125	0.288844	0.496003	1	0	0.833333	k__Bacteria; p__Firmicutes; c__Clostridia; o__Clostridiales; f__[Tissierellaceae]; g__; s__
New.CleanUp.ReferenceOTU1201	1.125	0.288844	0.496003	1	0	0.833333	k__Bacteria; p__Firmicutes; c__Bacilli; o__Bacillales; f__Staphylococcaceae; g__Staphylococcus
New.CleanUp.ReferenceOTU1220	1.125	0.288844	0.496003	1	0	2.5	k__Bacteria; p__Actinobacteria; c__Actinobacteria; o__Actinomycetales; f__Pseudonocardiaceae; g__Saccharopolyspora; s__
New.CleanUp.ReferenceOTU1271	1.125	0.288844	0.496003	1	0	1.5	k__Bacteria; p__Firmicutes; c__Bacilli; o__Bacillales; f__Staphylococcaceae; g__Staphylococcus; s__
New.CleanUp.ReferenceOTU1353	1.125	0.288844	0.496003	1	0	0.5	k__Bacteria; p__Firmicutes; c__Clostridia; o__Clostridiales; f__[Tissierellaceae]; g__; s__
New.CleanUp.ReferenceOTU1366	1.125	0.288844	0.496003	1	0	0.5	k__Bacteria; p__Firmicutes; c__Clostridia; o__Clostridiales; f__[Tissierellaceae]
New.CleanUp.ReferenceOTU1423	1.125	0.288844	0.496003	1	0	1.16667	k__Bacteria; p__Firmicutes; c__Bacilli; o__Bacillales; f__Bacillaceae; g__; s__
New.CleanUp.ReferenceOTU1520	1.125	0.288844	0.496003	1	0	0.5	k__Bacteria; p__Firmicutes; c__Bacilli; o__Bacillales; f__Staphylococcaceae; g__Staphylococcus; s__
New.CleanUp.ReferenceOTU1522	1.125	0.288844	0.496003	1	0	1	k__Bacteria; p__Bacteroidetes; c__Bacteroidia; o__Bacteroidales; f__Porphyromonadaceae; g__Parabacteroides; s__distasonis
New.CleanUp.ReferenceOTU1570	1.125	0.288844	0.496003	1	0	1.66667	k__Bacteria; p__Firmicutes; c__Clostridia; o__Clostridiales; f__[Tissierellaceae]; g__Tissierella_Soehngenia; s__
New.CleanUp.ReferenceOTU1579	1.125	0.288844	0.496003	1	0	0.5	k__Bacteria; p__Firmicutes; c__Clostridia; o__Clostridiales; f__[Tissierellaceae]; g__; s__
New.CleanUp.ReferenceOTU1581	1.125	0.288844	0.496003	1	0	0.5	k__Bacteria; p__Proteobacteria; c__Alphaproteobacteria; o__Rhizobiales; f__Methylobacteriaceae; g__Methylobacterium
New.CleanUp.ReferenceOTU1642	1.125	0.288844	0.496003	1	0	1.16667	k__Bacteria; p__Firmicutes; c__Clostridia; o__Clostridiales; f__[Tissierellaceae]; g__; s__
New.CleanUp.ReferenceOTU1783	1.125	0.288844	0.496003	1	0	0.5	k__Bacteria; p__Proteobacteria; c__Alphaproteobacteria; o__Sphingomonadales; f__Sphingomonadaceae; g__Sphingomonas; s__
New.CleanUp.ReferenceOTU1908	1.125	0.288844	0.496003	1	0	0.833333	k__Bacteria; p__Proteobacteria; c__Alphaproteobacteria; o__Rhizobiales; f__Methylobacteriaceae; g__Methylobacterium; s__
New.CleanUp.ReferenceOTU1962	1.125	0.288844	0.496003	1	0	0.5	k__Bacteria; p__Actinobacteria; c__Actinobacteria; o__Actinomycetales; f__Pseudonocardiaceae; g__Saccharopolyspora; s__
New.CleanUp.ReferenceOTU2084	1.125	0.288844	0.496003	1	0	0.833333	k__Bacteria; p__Firmicutes; c__Bacilli; o__Bacillales; f__Bacillaceae; g__Bacillus; s__
New.CleanUp.ReferenceOTU2211	1.125	0.288844	0.496003	1	0	0.5	k__Bacteria; p__Firmicutes; c__Bacilli; o__Gemellales; f__; g__; s__
New.CleanUp.ReferenceOTU2319	1.125	0.288844	0.496003	1	0	0.5	k__Bacteria; p__Firmicutes; c__Bacilli; o__Bacillales; f__Bacillaceae; g__; s__
New.CleanUp.ReferenceOTU2320	1.125	0.288844	0.496003	1	0	0.5	k__Bacteria; p__Firmicutes; c__Bacilli; o__Lactobacillales; f__Aerococcaceae; g__; s__
New.CleanUp.ReferenceOTU2383	1.125	0.288844	0.496003	1	0	0.5	k__Bacteria; p__Proteobacteria; c__Gammaproteobacteria; o__Pseudomonadales; f__Pseudomonadaceae; g__Pseudomonas; s__
New.CleanUp.ReferenceOTU2537	1.125	0.288844	0.496003	1	0	0.833333	k__Bacteria; p__Firmicutes; c__Clostridia; o__Clostridiales; f__[Tissierellaceae]; g__Sporanaerobacter; s__
New.CleanUp.ReferenceOTU2657	1.125	0.288844	0.496003	1	0	1	k__Bacteria; p__Firmicutes; c__Clostridia; o__Clostridiales; f__[Tissierellaceae]; g__; s__
New.CleanUp.ReferenceOTU2673	1.125	0.288844	0.496003	1	0	0.5	k__Bacteria; p__Firmicutes; c__Bacilli; o__Bacillales; f__Staphylococcaceae; g__Staphylococcus; s__
New.CleanUp.ReferenceOTU2677	1.125	0.288844	0.496003	1	0	0.5	k__Bacteria; p__Actinobacteria; c__Actinobacteria; o__Actinomycetales; f__Dermatophilaceae
New.CleanUp.ReferenceOTU2682	1.125	0.288844	0.496003	1	0	1.33333	k__Bacteria; p__Actinobacteria; c__Actinobacteria; o__Actinomycetales; f__Micrococcaceae
New.CleanUp.ReferenceOTU2692	1.125	0.288844	0.496003	1	0	0.5	k__Bacteria; p__Firmicutes; c__Clostridia; o__Clostridiales; f__Clostridiaceae; g__Clostridium; s__
New.CleanUp.ReferenceOTU2792	1.125	0.288844	0.496003	1	0	0.5	k__Bacteria; p__Firmicutes; c__Bacilli; o__Lactobacillales; f__Streptococcaceae; g__Streptococcus; s__
New.CleanUp.ReferenceOTU2885	1.125	0.288844	0.496003	1	0	0.5	k__Bacteria; p__Proteobacteria; c__Gammaproteobacteria; o__Pseudomonadales; f__Moraxellaceae; g__Acinetobacter; s__johnsonii
New.CleanUp.ReferenceOTU2919	1.125	0.288844	0.496003	1	0	13.3333	k__Bacteria; p__Actinobacteria; c__Actinobacteria; o__Actinomycetales; f__Pseudonocardiaceae; g__Saccharopolyspora; s__
New.CleanUp.ReferenceOTU3003	1.125	0.288844	0.496003	1	0	0.833333	k__Bacteria; p__Proteobacteria; c__Alphaproteobacteria; o__Rhizobiales; f__Bradyrhizobiaceae; g__; s__
New.CleanUp.ReferenceOTU3113	1.125	0.288844	0.496003	1	0	0.666667	k__Bacteria; p__Firmicutes; c__Clostridia; o__Clostridiales; f__[Tissierellaceae]; g__Sporanaerobacter; s__
New.CleanUp.ReferenceOTU3212	1.125	0.288844	0.496003	1	0	0.5	k__Bacteria; p__Firmicutes; c__Bacilli; o__Bacillales; f__Staphylococcaceae; g__Staphylococcus; s__
New.CleanUp.ReferenceOTU3294	1.125	0.288844	0.496003	1	0	0.5	k__Bacteria; p__Actinobacteria; c__Actinobacteria; o__Actinomycetales; f__Pseudonocardiaceae; g__Saccharopolyspora; s__
New.CleanUp.ReferenceOTU3390	1.125	0.288844	0.496003	1	0	0.5	k__Bacteria; p__Firmicutes; c__Clostridia; o__Clostridiales; f__Clostridiaceae; g__Clostridium; s__
New.CleanUp.ReferenceOTU3614	1.125	0.288844	0.496003	1	0	2.33333	k__Bacteria; p__Actinobacteria; c__Actinobacteria; o__Actinomycetales; f__Yaniellaceae; g__Yaniella; s__
New.CleanUp.ReferenceOTU3705	1.125	0.288844	0.496003	1	0	0.666667	k__Bacteria; p__Firmicutes; c__Clostridia; o__Clostridiales; f__Clostridiaceae; g__Clostridium
New.CleanUp.ReferenceOTU3756	1.125	0.288844	0.496003	1	0	0.5	k__Bacteria; p__Cyanobacteria; c__4C0d-2; o__MLE1-12; f__; g__; s__
New.CleanUp.ReferenceOTU3820	1.125	0.288844	0.496003	1	0	0.5	k__Bacteria; p__Firmicutes; c__Clostridia; o__Clostridiales; f__[Tissierellaceae]
New.CleanUp.ReferenceOTU3841	1.125	0.288844	0.496003	1	0	4	k__Bacteria; p__Actinobacteria; c__Actinobacteria; o__Actinomycetales; f__Pseudonocardiaceae; g__Saccharopolyspora; s__
New.CleanUp.ReferenceOTU3905	1.125	0.288844	0.496003	1	0	0.5	k__Bacteria; p__Proteobacteria; c__Alphaproteobacteria; o__Sphingomonadales; f__Sphingomonadaceae; g__Sphingomonas; s__
New.CleanUp.ReferenceOTU3952	1.125	0.288844	0.496003	1	0	0.5	k__Bacteria; p__Firmicutes; c__Clostridia; o__Clostridiales; f__Eubacteriaceae; g__Garciella; s__
New.CleanUp.ReferenceOTU3981	1.125	0.288844	0.496003	1	0	0.666667	k__Bacteria; p__Firmicutes; c__Bacilli; o__Lactobacillales; f__Aerococcaceae; g__; s__
New.CleanUp.ReferenceOTU4012	1.125	0.288844	0.496003	1	0	0.666667	k__Bacteria; p__Firmicutes; c__Clostridia; o__Clostridiales; f__[Tissierellaceae]; g__Sporanaerobacter; s__
New.CleanUp.ReferenceOTU4086	1.125	0.288844	0.496003	1	0	0.666667	k__Bacteria; p__Actinobacteria; c__Actinobacteria; o__Actinomycetales; f__Pseudonocardiaceae; g__Saccharopolyspora; s__
New.CleanUp.ReferenceOTU4262	1.125	0.288844	0.496003	1	0	0.5	k__Bacteria; p__Proteobacteria; c__Betaproteobacteria; o__Burkholderiales; f__Alcaligenaceae; g__; s__
New.CleanUp.ReferenceOTU4353	1.125	0.288844	0.496003	1	0	0.5	k__Bacteria; p__Firmicutes; c__Bacilli; o__Bacillales; f__Staphylococcaceae; g__Staphylococcus
New.CleanUp.ReferenceOTU4445	1.125	0.288844	0.496003	1	0	1	k__Bacteria; p__Bacteroidetes; c__Flavobacteriia; o__Flavobacteriales; f__Flavobacteriaceae; g__; s__
New.CleanUp.ReferenceOTU4518	1.125	0.288844	0.496003	1	0	0.5	k__Bacteria; p__Firmicutes; c__Clostridia; o__Clostridiales; f__[Tissierellaceae]; g__Sporanaerobacter; s__
New.CleanUp.ReferenceOTU4664	1.125	0.288844	0.496003	1	0	0.5	k__Bacteria; p__Firmicutes; c__Bacilli; o__Lactobacillales; f__Streptococcaceae; g__Streptococcus; s__
New.CleanUp.ReferenceOTU4846	1.125	0.288844	0.496003	1	0	0.833333	k__Bacteria; p__Firmicutes; c__Clostridia; o__Clostridiales; f__[Tissierellaceae]; g__Tissierella_Soehngenia; s__
New.CleanUp.ReferenceOTU4865	1.125	0.288844	0.496003	1	0	1.16667	k__Bacteria; p__Proteobacteria; c__Alphaproteobacteria; o__Sphingomonadales; f__Sphingomonadaceae; g__Sphingomonas; s__
New.CleanUp.ReferenceOTU4903	1.125	0.288844	0.496003	1	0	0.833333	k__Bacteria; p__Proteobacteria; c__Alphaproteobacteria; o__Rhizobiales; f__Methylobacteriaceae; g__Methylobacterium
New.CleanUp.ReferenceOTU4940	1.125	0.288844	0.496003	1	0	2	k__Bacteria; p__Firmicutes; c__Clostridia; o__Clostridiales; f__[Tissierellaceae]
New.CleanUp.ReferenceOTU4976	1.125	0.288844	0.496003	1	0	0.5	k__Bacteria; p__Firmicutes; c__Clostridia; o__Clostridiales; f__[Tissierellaceae]; g__; s__
New.CleanUp.ReferenceOTU5083	1.125	0.288844	0.496003	1	0	0.666667	k__Bacteria; p__Firmicutes; c__Clostridia; o__Clostridiales; f__[Tissierellaceae]; g__Tepidimicrobium; s__
New.CleanUp.ReferenceOTU5086	1.125	0.288844	0.496003	1	0	2.83333	k__Bacteria; p__Proteobacteria; c__Gammaproteobacteria; o__Oceanospirillales; f__Alcanivoracaceae; g__Alcanivorax; s__dieselolei
New.CleanUp.ReferenceOTU5212	1.125	0.288844	0.496003	1	0	0.666667	k__Bacteria; p__Firmicutes; c__Bacilli; o__Bacillales; f__Bacillaceae
New.CleanUp.ReferenceOTU5221	1.125	0.288844	0.496003	1	0	0.5	k__Bacteria; p__Firmicutes; c__Clostridia; o__Thermoanaerobacterales; f__; g__; s__
New.CleanUp.ReferenceOTU5277	1.125	0.288844	0.496003	1	0	0.5	k__Bacteria; p__Firmicutes; c__Bacilli; o__Bacillales; f__Bacillaceae; g__Natronobacillus; s__
New.CleanUp.ReferenceOTU5302	1.125	0.288844	0.496003	1	0	2.33333	k__Bacteria; p__Actinobacteria; c__Actinobacteria; o__Actinomycetales; f__Brevibacteriaceae; g__Brevibacterium; s__
New.CleanUp.ReferenceOTU5402	1.125	0.288844	0.496003	1	0	0.833333	k__Bacteria; p__Firmicutes; c__Bacilli; o__Bacillales; f__Bacillaceae; g__Bacillus; s__
New.CleanUp.ReferenceOTU5422	1.125	0.288844	0.496003	1	0	0.666667	k__Bacteria; p__Firmicutes; c__Bacilli; o__Bacillales; f__Staphylococcaceae; g__Staphylococcus; s__
New.CleanUp.ReferenceOTU5441	1.125	0.288844	0.496003	1	0	0.833333	k__Bacteria; p__Proteobacteria; c__Alphaproteobacteria; o__Sphingomonadales; f__Sphingomonadaceae; g__Sphingomonas; s__
New.CleanUp.ReferenceOTU5528	1.125	0.288844	0.496003	1	0	0.5	k__Bacteria; p__Firmicutes; c__Clostridia; o__Thermoanaerobacterales; f__; g__; s__
New.CleanUp.ReferenceOTU5544	1.125	0.288844	0.496003	1	0	0.833333	k__Bacteria; p__Firmicutes; c__Clostridia; o__Clostridiales; f__[Tissierellaceae]; g__Sporanaerobacter; s__
New.CleanUp.ReferenceOTU5618	1.125	0.288844	0.496003	1	0	1.33333	k__Bacteria; p__Firmicutes; c__Clostridia; o__Clostridiales; f__[Tissierellaceae]; g__Sporanaerobacter; s__
New.CleanUp.ReferenceOTU5687	1.125	0.288844	0.496003	1	0	1.16667	k__Bacteria; p__Firmicutes; c__Bacilli; o__Bacillales; f__Staphylococcaceae; g__Staphylococcus
New.CleanUp.ReferenceOTU5751	1.125	0.288844	0.496003	1	0	0.833333	k__Bacteria; p__Actinobacteria; c__Actinobacteria; o__Actinomycetales; f__Micrococcaceae; g__Arthrobacter; s__
New.CleanUp.ReferenceOTU6001	1.125	0.288844	0.496003	1	0	1	k__Bacteria; p__Firmicutes; c__Clostridia; o__Clostridiales; f__[Tissierellaceae]; g__; s__
New.CleanUp.ReferenceOTU6049	1.125	0.288844	0.496003	1	0	0.666667	k__Bacteria; p__Firmicutes; c__Clostridia; o__Clostridiales; f__[Tissierellaceae]; g__Sporanaerobacter; s__
New.CleanUp.ReferenceOTU6143	1.125	0.288844	0.496003	1	0	0.5	k__Bacteria; p__Firmicutes; c__Clostridia; o__Clostridiales; f__Clostridiaceae; g__Clostridium; s__
New.CleanUp.ReferenceOTU6261	1.125	0.288844	0.496003	1	0	0.833333	k__Bacteria; p__Firmicutes; c__Clostridia; o__Clostridiales; f__[Tissierellaceae]; g__; s__
New.CleanUp.ReferenceOTU6329	1.125	0.288844	0.496003	1	0	1.66667	k__Bacteria; p__Proteobacteria; c__Alphaproteobacteria; o__Rhizobiales; f__Bradyrhizobiaceae; g__; s__
New.CleanUp.ReferenceOTU6426	1.125	0.288844	0.496003	1	0	0.833333	k__Bacteria; p__Firmicutes; c__Clostridia; o__Clostridiales; f__Clostridiaceae; g__Clostridium
New.CleanUp.ReferenceOTU6524	1.125	0.288844	0.496003	1	0	0.5	k__Bacteria; p__Firmicutes; c__Clostridia; o__Clostridiales; f__Clostridiaceae; g__Clostridium; s__
New.CleanUp.ReferenceOTU6546	1.125	0.288844	0.496003	1	0	0.5	k__Bacteria; p__Firmicutes; c__Clostridia; o__Clostridiales; f__Clostridiaceae; g__Clostridium; s__
New.CleanUp.ReferenceOTU6599	1.125	0.288844	0.496003	1	0	3.83333	k__Bacteria; p__Actinobacteria; c__Rubrobacteria; o__Rubrobacterales; f__Rubrobacteraceae; g__; s__
New.CleanUp.ReferenceOTU6641	1.125	0.288844	0.496003	1	0	0.666667	k__Bacteria; p__Firmicutes; c__Clostridia; o__Clostridiales; f__[Tissierellaceae]
New.CleanUp.ReferenceOTU6916	1.125	0.288844	0.496003	1	0	1.16667	k__Bacteria; p__Proteobacteria; c__Alphaproteobacteria; o__Sphingomonadales; f__Sphingomonadaceae; g__Sphingomonas; s__
New.CleanUp.ReferenceOTU6947	1.125	0.288844	0.496003	1	0	1.16667	k__Bacteria; p__Firmicutes; c__Clostridia; o__Clostridiales; f__Clostridiaceae; g__Clostridium; s__
New.CleanUp.ReferenceOTU6992	1.125	0.288844	0.496003	1	0	1.16667	k__Bacteria; p__Actinobacteria; c__Actinobacteria; o__Actinomycetales; f__Dermabacteraceae; g__Brachybacterium; s__
New.CleanUp.ReferenceOTU7001	1.125	0.288844	0.496003	1	0	0.5	k__Bacteria; p__Firmicutes; c__Bacilli; o__Bacillales; f__Bacillaceae; g__; s__
New.CleanUp.ReferenceOTU7061	1.125	0.288844	0.496003	1	0	0.833333	k__Bacteria; p__Firmicutes; c__Clostridia; o__Clostridiales; f__[Tissierellaceae]; g__Tepidimicrobium; s__
New.CleanUp.ReferenceOTU7266	1.125	0.288844	0.496003	1	0	0.5	k__Bacteria; p__Firmicutes; c__Bacilli; o__Lactobacillales; f__Streptococcaceae; g__Streptococcus; s__
New.CleanUp.ReferenceOTU7292	1.125	0.288844	0.496003	1	0	0.5	k__Bacteria; p__Firmicutes; c__Bacilli
New.CleanUp.ReferenceOTU7346	1.125	0.288844	0.496003	1	0	0.5	k__Bacteria; p__Firmicutes; c__Bacilli; o__Bacillales; f__Bacillaceae
New.CleanUp.ReferenceOTU7373	1.125	0.288844	0.496003	1	0	1.5	k__Bacteria; p__Firmicutes; c__Clostridia; o__Clostridiales; f__[Tissierellaceae]; g__Sporanaerobacter; s__
New.CleanUp.ReferenceOTU7374	1.125	0.288844	0.496003	1	0	0.5	k__Bacteria; p__Firmicutes; c__Clostridia; o__Clostridiales; f__[Tissierellaceae]; g__Sporanaerobacter; s__
New.CleanUp.ReferenceOTU7464	1.125	0.288844	0.496003	1	0	3.83333	k__Bacteria; p__Actinobacteria; c__Actinobacteria; o__Actinomycetales; f__Pseudonocardiaceae; g__Saccharopolyspora; s__
New.CleanUp.ReferenceOTU7559	1.125	0.288844	0.496003	1	0	0.666667	k__Bacteria; p__Firmicutes; c__Clostridia; o__Clostridiales; f__[Tissierellaceae]; g__; s__
New.CleanUp.ReferenceOTU7580	1.125	0.288844	0.496003	1	0	0.5	k__Bacteria; p__Firmicutes; c__Bacilli; o__Bacillales; f__Staphylococcaceae; g__Staphylococcus; s__
New.CleanUp.ReferenceOTU7596	1.125	0.288844	0.496003	1	0	0.5	k__Bacteria; p__Actinobacteria; c__Actinobacteria; o__Actinomycetales; f__Corynebacteriaceae; g__Corynebacterium; s__
New.CleanUp.ReferenceOTU7616	1.125	0.288844	0.496003	1	0	1.16667	k__Bacteria; p__Actinobacteria; c__Actinobacteria; o__Actinomycetales; f__Dermabacteraceae; g__Brachybacterium; s__
New.CleanUp.ReferenceOTU7682	1.125	0.288844	0.496003	1	0	7.33333	k__Bacteria; p__Actinobacteria; c__Actinobacteria; o__Actinomycetales; f__; g__; s__
New.CleanUp.ReferenceOTU7699	1.125	0.288844	0.496003	1	0	2	k__Bacteria; p__Firmicutes; c__Clostridia; o__Clostridiales; f__[Tissierellaceae]; g__Sporanaerobacter; s__
New.CleanUp.ReferenceOTU7744	1.125	0.288844	0.496003	1	0	0.5	k__Bacteria; p__Proteobacteria; c__Alphaproteobacteria; o__Rhizobiales; f__Methylobacteriaceae; g__Methylobacterium
New.CleanUp.ReferenceOTU7778	1.125	0.288844	0.496003	1	0	0.5	k__Bacteria; p__Proteobacteria; c__Alphaproteobacteria; o__Sphingomonadales; f__Sphingomonadaceae; g__Sphingomonas; s__
New.CleanUp.ReferenceOTU7837	1.125	0.288844	0.496003	1	0	2.16667	k__Bacteria; p__Bacteroidetes; c__Sphingobacteriia; o__Sphingobacteriales; f__Sphingobacteriaceae; g__Olivibacter; s__
New.CleanUp.ReferenceOTU7880	1.125	0.288844	0.496003	1	0	0.5	k__Bacteria; p__Firmicutes; c__Clostridia; o__Clostridiales; f__[Tissierellaceae]; g__; s__
New.CleanUp.ReferenceOTU7928	1.125	0.288844	0.496003	1	0	1.16667	k__Bacteria; p__Firmicutes; c__Bacilli; o__Bacillales; f__Bacillaceae; g__; s__
New.CleanUp.ReferenceOTU8035	1.125	0.288844	0.496003	1	0	0.833333	k__Bacteria; p__Actinobacteria; c__Actinobacteria; o__Actinomycetales; f__Yaniellaceae; g__Yaniella; s__
New.CleanUp.ReferenceOTU8046	1.125	0.288844	0.496003	1	0	0.833333	k__Bacteria; p__Proteobacteria; c__Alphaproteobacteria; o__Caulobacterales; f__Caulobacteraceae; g__; s__
New.CleanUp.ReferenceOTU8073	1.125	0.288844	0.496003	1	0	1.16667	k__Bacteria; p__Firmicutes; c__Clostridia; o__Clostridiales; f__[Tissierellaceae]; g__; s__
New.CleanUp.ReferenceOTU8195	1.125	0.288844	0.496003	1	0	0.5	k__Bacteria; p__Firmicutes; c__Clostridia; o__Clostridiales; f__[Tissierellaceae]; g__; s__
New.CleanUp.ReferenceOTU8358	1.125	0.288844	0.496003	1	0	0.666667	k__Bacteria; p__Proteobacteria; c__Alphaproteobacteria; o__Rhizobiales; f__Bradyrhizobiaceae; g__; s__
New.CleanUp.ReferenceOTU8367	1.125	0.288844	0.496003	1	0	0.5	k__Bacteria; p__Firmicutes; c__Bacilli; o__Bacillales; f__Bacillaceae; g__; s__
New.CleanUp.ReferenceOTU8408	1.125	0.288844	0.496003	1	0	0.5	k__Bacteria; p__Firmicutes; c__Clostridia; o__Clostridiales; f__[Tissierellaceae]; g__Sporanaerobacter; s__
New.CleanUp.ReferenceOTU8685	1.125	0.288844	0.496003	1	0	0.5	k__Bacteria; p__Actinobacteria; c__Actinobacteria; o__Actinomycetales; f__Pseudonocardiaceae; g__Saccharopolyspora; s__
New.CleanUp.ReferenceOTU8958	1.125	0.288844	0.496003	1	0	2	k__Bacteria; p__Firmicutes; c__Clostridia; o__Clostridiales; f__[Tissierellaceae]; g__; s__
170834	1.10345	0.293511	0.496003	1	22	167.5	k__Bacteria; p__Actinobacteria; c__Actinobacteria; o__Actinomycetales; f__Microbacteriaceae; g__Cryocola; s__
585584	1.06667	0.3017	0.496003	1	968.333	1357.5	k__Bacteria; p__Firmicutes; c__Clostridia; o__Clostridiales; f__[Tissierellaceae]; g__Sporanaerobacter; s__
204970	0.98	0.322199	0.496003	1	0.333333	1.66667	k__Bacteria; p__Proteobacteria; c__Alphaproteobacteria; o__Rhizobiales; f__Bradyrhizobiaceae; g__; s__
New.CleanUp.ReferenceOTU833	0.98	0.322199	0.496003	1	0.333333	1.16667	k__Bacteria; p__Firmicutes; c__Clostridia; o__Clostridiales; f__[Tissierellaceae]; g__; s__
New.ReferenceOTU12	0.899083	0.343028	0.496003	1	137.333	1.83333	k__Bacteria; p__Firmicutes; c__Clostridia; o__Clostridiales; f__Clostridiaceae; g__Clostridium; s__
New.CleanUp.ReferenceOTU1497	0.882883	0.347413	0.496003	1	2	10.8333	k__Bacteria; p__Firmicutes; c__Clostridia; o__Clostridiales; f__Clostridiaceae; g__Clostridium; s__
938948	0.727273	0.393769	0.496003	1	0.333333	9.66667	k__Bacteria; p__Fusobacteria; c__Fusobacteriia; o__Fusobacteriales; f__Fusobacteriaceae; g__Fusobacterium; s__
New.CleanUp.ReferenceOTU5686	0.727273	0.393769	0.496003	1	0.333333	1.5	k__Bacteria; p__Firmicutes; c__Clostridia; o__Clostridiales; f__Clostridiaceae; g__Clostridium; s__
988314	0.72	0.396144	0.496003	1	0.666667	6.66667	k__Bacteria; p__Proteobacteria; c__Gammaproteobacteria; o__Pseudomonadales; f__Moraxellaceae; g__Acinetobacter; s__johnsonii
487725	0.72	0.396144	0.496003	1	0.333333	3.66667	k__Bacteria; p__Proteobacteria; c__Alphaproteobacteria; o__Sphingomonadales; f__Sphingomonadaceae; g__Sphingomonas; s__
New.CleanUp.ReferenceOTU8617	0.72	0.396144	0.496003	1	0.333333	2.83333	k__Bacteria; p__Proteobacteria; c__Alphaproteobacteria; o__Rhizobiales; f__Bradyrhizobiaceae; g__; s__
1060029	0.679245	0.409847	0.496003	1	0.666667	1.5	k__Bacteria; p__Actinobacteria; c__Actinobacteria; o__Actinomycetales; f__Corynebacteriaceae; g__Corynebacterium; s__
833317	0.66055	0.416366	0.496003	1	3.33333	1.33333	k__Bacteria; p__Firmicutes; c__Bacilli; o__Bacillales; f__Bacillaceae; g__Bacillus; s__
New.ReferenceOTU2	0.626087	0.428794	0.496003	1	2	4.33333	k__Bacteria; p__Firmicutes; c__Clostridia; o__Clostridiales; f__[Tissierellaceae]; g__; s__
106334	0.615385	0.432768	0.496003	1	263.333	6.83333	k__Bacteria; p__Firmicutes; c__Clostridia; o__Clostridiales; f__Clostridiaceae; g__Clostridium; s__
540856	0.610169	0.434724	0.496003	1	1110.33	15.5	k__Bacteria; p__Firmicutes; c__Clostridia; o__Clostridiales; f__Clostridiaceae; g__Clostridium; s__
707087	0.605042	0.436661	0.496003	1	141	8.66667	k__Bacteria; p__Firmicutes; c__Clostridia; o__Clostridiales; f__Clostridiaceae; g__Clostridium
New.ReferenceOTU36	0.605042	0.436661	0.496003	1	204.667	26	k__Bacteria; p__Firmicutes; c__Clostridia; o__Thermoanaerobacterales; f__; g__; s__
137609	0.6	0.438578	0.496003	1	5343	50	k__Bacteria; p__Firmicutes; c__Clostridia; o__Clostridiales; f__Clostridiaceae; g__; s__
New.ReferenceOTU38	0.6	0.438578	0.496003	1	1104	227.167	k__Bacteria; p__Firmicutes; c__Clostridia; o__Clostridiales; f__[Tissierellaceae]; g__Sporanaerobacter; s__
1081815	0.505051	0.477289	0.496003	1	0.333333	10	k__Bacteria; p__Actinobacteria; c__Actinobacteria; o__Actinomycetales; f__Micrococcaceae; g__; s__
967427	0.505051	0.477289	0.496003	1	0.333333	1	k__Bacteria; p__Firmicutes; c__Bacilli; o__Lactobacillales; f__Streptococcaceae; g__Streptococcus; s__
New.CleanUp.ReferenceOTU1688	0.505051	0.477289	0.496003	1	0.333333	2.16667	k__Bacteria; p__Proteobacteria; c__Alphaproteobacteria; o__Rhizobiales; f__Bradyrhizobiaceae; g__; s__
New.CleanUp.ReferenceOTU3584	0.505051	0.477289	0.496003	1	0.333333	1.16667	k__Bacteria; p__Proteobacteria; c__Alphaproteobacteria; o__Sphingomonadales; f__Sphingomonadaceae; g__Sphingomonas; s__
New.CleanUp.ReferenceOTU4193	0.505051	0.477289	0.496003	1	0.333333	1.5	k__Bacteria; p__Firmicutes; c__Bacilli; o__Bacillales; f__Bacillaceae; g__; s__
330294	0.5	0.4795	0.496003	1	0	0.333333	k__Bacteria; p__Firmicutes; c__Erysipelotrichi; o__Erysipelotrichales; f__Erysipelotrichaceae; g__Catenibacterium; s__
612465	0.5	0.4795	0.496003	1	0	0.166667	k__Bacteria; p__Bacteroidetes; c__Sphingobacteriia; o__Sphingobacteriales; f__Sphingobacteriaceae; g__; s__
292424	0.5	0.4795	0.496003	1	0	0.166667	k__Bacteria; p__Firmicutes; c__Bacilli; o__Lactobacillales; f__Streptococcaceae; g__Streptococcus; s__
165827	0.5	0.4795	0.496003	1	0	0.333333	k__Bacteria; p__Proteobacteria; c__Alphaproteobacteria; o__Rhodobacterales; f__Rhodobacteraceae; g__Rubellimicrobium; s__
627071	0.5	0.4795	0.496003	1	0	0.333333	k__Bacteria; p__Firmicutes; c__Bacilli; o__Lactobacillales; f__Streptococcaceae; g__Streptococcus; s__
573135	0.5	0.4795	0.496003	1	0	1.33333	k__Bacteria; p__Proteobacteria; c__Alphaproteobacteria; o__Rhizobiales; f__Bradyrhizobiaceae; g__; s__
4331090	0.5	0.4795	0.496003	1	0	0.5	k__Bacteria; p__Firmicutes; c__Bacilli; o__Lactobacillales; f__Aerococcaceae; g__; s__
685917	0.5	0.4795	0.496003	1	0	0.166667	k__Bacteria; p__Firmicutes; c__Bacilli; o__Bacillales; f__Paenibacillaceae; g__; s__
4415689	0.5	0.4795	0.496003	1	0	0.166667	k__Bacteria; p__Actinobacteria; c__Actinobacteria; o__Actinomycetales; f__Dermabacteraceae; g__Brachybacterium; s__conglomeratum
523593	0.5	0.4795	0.496003	1	0	0.5	k__Bacteria; p__Actinobacteria; c__Actinobacteria; o__Actinomycetales; f__Streptomycetaceae; g__Streptomyces; s__
295031	0.5	0.4795	0.496003	1	0	0.5	k__Bacteria; p__Proteobacteria; c__Gammaproteobacteria; o__Pseudomonadales; f__Pseudomonadaceae; g__Pseudomonas
112952	0.5	0.4795	0.496003	1	0	0.166667	k__Bacteria; p__Chloroflexi; c__Ellin6529; o__; f__; g__; s__
299284	0.5	0.4795	0.496003	1	0	0.5	k__Bacteria; p__Actinobacteria; c__Actinobacteria; o__Actinomycetales; f__Dermabacteraceae; g__Brachybacterium; s__
938794	0.5	0.4795	0.496003	1	0	0.166667	k__Bacteria; p__Proteobacteria; c__Gammaproteobacteria; o__Pseudomonadales; f__Moraxellaceae; g__Acinetobacter; s__
4322317	0.5	0.4795	0.496003	1	0	0.166667	k__Bacteria; p__Actinobacteria; c__Actinobacteria; o__Actinomycetales; f__Pseudonocardiaceae; g__Saccharopolyspora; s__
4432516	0.5	0.4795	0.496003	1	0	0.166667	k__Bacteria; p__Firmicutes; c__Clostridia; o__Clostridiales; f__Clostridiaceae; g__Clostridium; s__
689602	0.5	0.4795	0.496003	1	0	1	k__Bacteria; p__Firmicutes; c__Bacilli; o__Bacillales; f__Bacillaceae; g__Bacillus; s__
60345	0.5	0.4795	0.496003	1	0	0.333333	k__Bacteria; p__Proteobacteria; c__Gammaproteobacteria; o__Pseudomonadales; f__Moraxellaceae; g__Acinetobacter; s__
514453	0.5	0.4795	0.496003	1	0	0.333333	k__Bacteria; p__Actinobacteria; c__Actinobacteria; o__Actinomycetales; f__Corynebacteriaceae; g__Corynebacterium; s__
1024520	0.5	0.4795	0.496003	1	0	2.5	k__Bacteria; p__Proteobacteria; c__Betaproteobacteria; o__Burkholderiales; f__Comamonadaceae; g__Comamonas; s__
810889	0.5	0.4795	0.496003	1	0	0.333333	k__Bacteria; p__Proteobacteria; c__Alphaproteobacteria; o__Caulobacterales; f__Caulobacteraceae; g__; s__
235825	0.5	0.4795	0.496003	1	0	0.5	k__Bacteria; p__Actinobacteria; c__Actinobacteria; o__Actinomycetales; f__Micrococcaceae; g__Microbispora; s__rosea
14659	0.5	0.4795	0.496003	1	0	0.166667	k__Bacteria; p__Firmicutes; c__Bacilli; o__Bacillales; f__; g__; s__
4425214	0.5	0.4795	0.496003	1	0	0.333333	k__Bacteria; p__Firmicutes; c__Bacilli; o__Lactobacillales; f__Streptococcaceae; g__Streptococcus; s__
416994	0.5	0.4795	0.496003	1	0	0.166667	k__Bacteria; p__Firmicutes; c__Bacilli; o__Bacillales; f__Staphylococcaceae; g__Salinicoccus; s__
172202	0.5	0.4795	0.496003	1	0	0.166667	k__Bacteria; p__Proteobacteria; c__Gammaproteobacteria; o__Pseudomonadales; f__Moraxellaceae; g__Acinetobacter; s__
543440	0.5	0.4795	0.496003	1	0	0.666667	k__Bacteria; p__Firmicutes; c__Clostridia; o__Clostridiales; f__[Tissierellaceae]; g__; s__
760359	0.5	0.4795	0.496003	1	0	0.166667	k__Bacteria; p__Actinobacteria; c__Actinobacteria; o__Actinomycetales; f__Corynebacteriaceae; g__Corynebacterium; s__
740317	0.5	0.4795	0.496003	1	0	0.166667	k__Bacteria; p__Proteobacteria; c__Alphaproteobacteria; o__Rhizobiales; f__Bradyrhizobiaceae; g__; s__
4301566	0.5	0.4795	0.496003	1	0	0.166667	k__Bacteria; p__Firmicutes; c__Bacilli; o__Lactobacillales; f__Streptococcaceae; g__Streptococcus; s__
361600	0.5	0.4795	0.496003	1	0	0.833333	k__Bacteria; p__Actinobacteria; c__Actinobacteria; o__Actinomycetales; f__Corynebacteriaceae; g__Corynebacterium; s__
894969	0.5	0.4795	0.496003	1	0	0.166667	k__Bacteria; p__Firmicutes; c__Bacilli; o__Lactobacillales; f__Streptococcaceae; g__Streptococcus; s__
299996	0.5	0.4795	0.496003	1	0	0.166667	k__Bacteria; p__Firmicutes; c__Bacilli; o__Bacillales; f__Bacillaceae; g__; s__
4326871	0.5	0.4795	0.496003	1	0	0.166667	k__Bacteria; p__Actinobacteria; c__Actinobacteria; o__Actinomycetales; f__Brevibacteriaceae; g__Brevibacterium; s__
1106617	0.5	0.4795	0.496003	1	0	0.166667	k__Bacteria; p__Proteobacteria; c__Betaproteobacteria; o__Burkholderiales; f__Comamonadaceae; g__Delftia; s__
146676	0.5	0.4795	0.496003	1	0	0.5	k__Bacteria; p__Proteobacteria; c__Alphaproteobacteria; o__Rhizobiales; f__Bradyrhizobiaceae; g__Bradyrhizobium; s__
104646	0.5	0.4795	0.496003	1	0	0.166667	k__Bacteria; p__Proteobacteria; c__Alphaproteobacteria; o__Caulobacterales; f__Caulobacteraceae; g__Phenylobacterium; s__
833876	0.5	0.4795	0.496003	1	0	0.333333	k__Bacteria; p__Proteobacteria; c__Gammaproteobacteria; o__Aeromonadales; f__Aeromonadaceae; g__; s__
2360704	0.5	0.4795	0.496003	1	0	0.166667	k__Bacteria; p__Proteobacteria; c__Betaproteobacteria; o__Burkholderiales; f__Comamonadaceae; g__Delftia; s__
247530	0.5	0.4795	0.496003	1	0	0.166667	k__Bacteria; p__Actinobacteria; c__Actinobacteria; o__Actinomycetales; f__Pseudonocardiaceae; g__Saccharopolyspora; s__
1086621	0.5	0.4795	0.496003	1	0	0.333333	k__Bacteria; p__Proteobacteria; c__Betaproteobacteria; o__Burkholderiales; f__Burkholderiaceae; g__Burkholderia; s__
1017800	0.5	0.4795	0.496003	1	0	0.166667	k__Bacteria; p__Bacteroidetes; c__Cytophagia; o__Cytophagales; f__Cytophagaceae; g__Pontibacter; s__
4422794	0.5	0.4795	0.496003	1	0	0.166667	k__Bacteria; p__Proteobacteria; c__Gammaproteobacteria; o__Pseudomonadales; f__Moraxellaceae; g__Acinetobacter; s__
736957	0.5	0.4795	0.496003	1	0	0.333333	k__Bacteria; p__Firmicutes; c__Bacilli; o__Lactobacillales; f__Streptococcaceae; g__Streptococcus; s__
694995	0.5	0.4795	0.496003	1	0	0.5	k__Archaea; p__Crenarchaeota; c__Thaumarchaeota; o__Nitrososphaerales; f__Nitrososphaeraceae; g__Candidatus Nitrososphaera; s__
1105663	0.5	0.4795	0.496003	1	0	0.166667	k__Bacteria; p__Actinobacteria; c__Actinobacteria; o__Actinomycetales; f__Pseudonocardiaceae; g__Prauserella; s__rugosa
303379	0.5	0.4795	0.496003	1	0	0.166667	k__Bacteria; p__Firmicutes; c__Clostridia; o__Clostridiales; f__Clostridiaceae; g__; s__
572970	0.5	0.4795	0.496003	1	0	0.166667	k__Bacteria; p__Actinobacteria; c__Actinobacteria; o__Actinomycetales; f__Corynebacteriaceae; g__Corynebacterium; s__
115315	0.5	0.4795	0.496003	1	0	1.16667	k__Bacteria; p__Actinobacteria; c__Actinobacteria; o__Actinomycetales; f__Yaniellaceae; g__Yaniella; s__
616310	0.5	0.4795	0.496003	1	0	1	k__Bacteria; p__Cyanobacteria; c__Chloroplast; o__Streptophyta; f__; g__; s__
822060	0.5	0.4795	0.496003	1	0	0.166667	k__Bacteria; p__Proteobacteria; c__Gammaproteobacteria; o__Pseudomonadales; f__Pseudomonadaceae; g__Pseudomonas; s__
39572	0.5	0.4795	0.496003	1	0	0.166667	k__Bacteria; p__Firmicutes; c__Clostridia; o__Clostridiales; f__Veillonellaceae; g__Selenomonas; s__
415661	0.5	0.4795	0.496003	1	0	0.166667	k__Bacteria; p__Proteobacteria; c__Betaproteobacteria; o__Burkholderiales; f__Oxalobacteraceae; g__Ralstonia; s__
92629	0.5	0.4795	0.496003	1	0	0.166667	k__Bacteria; p__Bacteroidetes; c__Bacteroidia; o__Bacteroidales; f__Prevotellaceae; g__Prevotella; s__
239924	0.5	0.4795	0.496003	1	0	0.166667	k__Bacteria; p__Proteobacteria; c__Gammaproteobacteria; o__Pseudomonadales; f__Pseudomonadaceae; g__Pseudomonas; s__nitroreducens
733401	0.5	0.4795	0.496003	1	0	0.166667	k__Bacteria; p__Firmicutes; c__Clostridia; o__Thermoanaerobacterales; f__; g__; s__
4441077	0.5	0.4795	0.496003	1	0	0.166667	k__Bacteria; p__Firmicutes; c__Bacilli; o__Bacillales; f__Bacillaceae; g__Bacillus; s__
878663	0.5	0.4795	0.496003	1	0	0.166667	k__Bacteria; p__Proteobacteria; c__Alphaproteobacteria; o__Sphingomonadales; f__Sphingomonadaceae; g__Sphingomonas; s__
719874	0.5	0.4795	0.496003	1	0	2	k__Bacteria; p__Proteobacteria; c__Gammaproteobacteria; o__Vibrionales; f__Vibrionaceae; g__Photobacterium; s__
653104	0.5	0.4795	0.496003	1	0	0.333333	k__Bacteria; p__Proteobacteria; c__Alphaproteobacteria; o__Rhizobiales; f__Bradyrhizobiaceae; g__Bradyrhizobium
4346722	0.5	0.4795	0.496003	1	0	0.166667	k__Bacteria; p__Firmicutes; c__Bacilli; o__Lactobacillales; f__Streptococcaceae; g__Streptococcus; s__
574835	0.5	0.4795	0.496003	1	0	2.66667	k__Archaea; p__Euryarchaeota; c__Halobacteria; o__Halobacteriales; f__Halobacteriaceae; g__Halococcus; s__
844880	0.5	0.4795	0.496003	1	0	0.333333	k__Bacteria; p__Firmicutes; c__Bacilli; o__Bacillales; f__Bacillaceae; g__Virgibacillus; s__
1103391	0.5	0.4795	0.496003	1	0	0.333333	k__Bacteria; p__Firmicutes; c__Bacilli; o__Bacillales; f__Paenibacillaceae; g__Cohnella; s__
211582	0.5	0.4795	0.496003	1	0	0.333333	k__Bacteria; p__Actinobacteria; c__Actinobacteria; o__Actinomycetales; f__Intrasporangiaceae
368134	0.5	0.4795	0.496003	1	0	0.166667	k__Bacteria; p__Firmicutes; c__Bacilli; o__Bacillales; f__Staphylococcaceae; g__Staphylococcus
512791	0.5	0.4795	0.496003	1	0	0.166667	k__Bacteria; p__Actinobacteria; c__Actinobacteria; o__Actinomycetales; f__Dermabacteraceae; g__Brachybacterium; s__conglomeratum
236820	0.5	0.4795	0.496003	1	0	1.33333	k__Bacteria; p__Actinobacteria; c__Actinobacteria; o__Actinomycetales; f__Pseudonocardiaceae; g__Amycolatopsis; s__
1107027	0.5	0.4795	0.496003	1	0	0.166667	k__Bacteria; p__Firmicutes; c__Bacilli; o__Lactobacillales; f__Lactobacillaceae; g__Lactobacillus; s__
97903	0.5	0.4795	0.496003	1	0	0.166667	k__Bacteria; p__Firmicutes; c__Bacilli; o__Bacillales; f__Bacillaceae; g__; s__
3494920	0.5	0.4795	0.496003	1	0	0.166667	k__Bacteria; p__Bacteroidetes; c__Flavobacteriia; o__Flavobacteriales; f__Flavobacteriaceae; g__; s__
4340165	0.5	0.4795	0.496003	1	0	0.333333	k__Bacteria; p__Proteobacteria; c__Betaproteobacteria; o__Burkholderiales; f__Comamonadaceae; g__Delftia; s__
711526	0.5	0.4795	0.496003	1	0	0.833333	k__Bacteria; p__Actinobacteria; c__Actinobacteria; o__Actinomycetales; f__Micrococcaceae; g__Microbispora; s__rosea
971353	0.5	0.4795	0.496003	1	0	0.666667	k__Bacteria; p__Actinobacteria; c__Actinobacteria; o__Actinomycetales; f__Yaniellaceae; g__Yaniella; s__
28246	0.5	0.4795	0.496003	1	0	0.333333	k__Bacteria; p__Actinobacteria; c__Actinobacteria; o__Actinomycetales; f__Corynebacteriaceae; g__Corynebacterium; s__
128390	0.5	0.4795	0.496003	1	0	0.333333	k__Bacteria; p__Actinobacteria; c__Actinobacteria; o__Actinomycetales; f__Corynebacteriaceae; g__Corynebacterium; s__
110514	0.5	0.4795	0.496003	1	0	3.16667	k__Bacteria; p__Cyanobacteria; c__Chloroplast; o__Streptophyta; f__; g__; s__
4317400	0.5	0.4795	0.496003	1	0	0.166667	k__Bacteria; p__Proteobacteria; c__Alphaproteobacteria; o__Sphingomonadales; f__Sphingomonadaceae; g__Sphingomonas; s__
1074016	0.5	0.4795	0.496003	1	0	0.666667	k__Bacteria; p__Proteobacteria; c__Betaproteobacteria; o__Burkholderiales; f__Oxalobacteraceae; g__Janthinobacterium; s__
524725	0.5	0.4795	0.496003	1	0	0.666667	k__Bacteria; p__Actinobacteria; c__Coriobacteriia; o__Coriobacteriales; f__Coriobacteriaceae; g__Atopobium; s__
326605	0.5	0.4795	0.496003	1	0	0.5	k__Bacteria; p__Proteobacteria; c__Gammaproteobacteria; o__Pseudomonadales; f__Pseudomonadaceae; g__Pseudomonas
4396717	0.5	0.4795	0.496003	1	0	0.166667	k__Bacteria; p__Proteobacteria; c__Alphaproteobacteria; o__Rhizobiales; f__Methylobacteriaceae; g__Methylobacterium
1133016	0.5	0.4795	0.496003	1	0	0.166667	k__Bacteria; p__Actinobacteria; c__Actinobacteria; o__Actinomycetales; f__Pseudonocardiaceae; g__Saccharopolyspora; s__
972033	0.5	0.4795	0.496003	1	0	0.333333	k__Bacteria; p__Firmicutes; c__Bacilli; o__Lactobacillales; f__Streptococcaceae; g__Streptococcus; s__
902489	0.5	0.4795	0.496003	1	0	1	k__Bacteria; p__Proteobacteria; c__Alphaproteobacteria; o__BD7-3; f__; g__; s__
560278	0.5	0.4795	0.496003	1	0	1.16667	k__Bacteria; p__Firmicutes; c__Bacilli; o__Bacillales; f__Bacillaceae; g__; s__
324517	0.5	0.4795	0.496003	1	0	0.166667	k__Bacteria; p__Firmicutes; c__Bacilli; o__Bacillales; f__Bacillaceae; g__Bacillus; s__firmus
112266	0.5	0.4795	0.496003	1	0	0.666667	k__Bacteria; p__Actinobacteria; c__Actinobacteria; o__Actinomycetales; f__Microbacteriaceae; g__Cryocola; s__
823845	0.5	0.4795	0.496003	1	0	0.333333	k__Bacteria; p__Proteobacteria; c__Gammaproteobacteria; o__Vibrionales; f__Vibrionaceae; g__Photobacterium; s__
243185	0.5	0.4795	0.496003	1	0	0.5	k__Bacteria; p__Proteobacteria; c__Gammaproteobacteria; o__Enterobacteriales; f__Enterobacteriaceae; g__; s__
520638	0.5	0.4795	0.496003	1	0	0.166667	k__Bacteria; p__Firmicutes; c__Bacilli; o__Bacillales
434127	0.5	0.4795	0.496003	1	0	0.166667	k__Bacteria; p__Firmicutes; c__Bacilli; o__Bacillales; f__Staphylococcaceae; g__Staphylococcus; s__
4434799	0.5	0.4795	0.496003	1	0	0.5	k__Bacteria; p__Proteobacteria; c__Alphaproteobacteria; o__Rhizobiales; f__Methylobacteriaceae; g__Methylobacterium
1120090	0.5	0.4795	0.496003	1	0	0.166667	k__Bacteria; p__Actinobacteria; c__Actinobacteria; o__Actinomycetales; f__Microbacteriaceae; g__Leucobacter; s__
898871	0.5	0.4795	0.496003	1	0	0.166667	k__Bacteria; p__Firmicutes; c__Bacilli; o__Bacillales; f__Planococcaceae; g__; s__
2094563	0.5	0.4795	0.496003	1	0	0.166667	k__Bacteria; p__Actinobacteria; c__Actinobacteria; o__Actinomycetales; f__; g__; s__
564806	0.5	0.4795	0.496003	1	0	0.166667	k__Bacteria; p__Firmicutes; c__Clostridia; o__Clostridiales; f__Lachnospiraceae; g__; s__
283765	0.5	0.4795	0.496003	1	0	0.5	k__Bacteria; p__Actinobacteria; c__Actinobacteria; o__Actinomycetales; f__Micrococcaceae; g__Microbispora; s__rosea
4436051	0.5	0.4795	0.496003	1	0	0.166667	k__Bacteria; p__Firmicutes; c__Bacilli; o__Lactobacillales; f__Lactobacillaceae; g__Lactobacillus; s__
703741	0.5	0.4795	0.496003	1	0	0.166667	k__Bacteria; p__Firmicutes; c__Bacilli; o__Lactobacillales; f__Lactobacillaceae; g__Lactobacillus; s__
187879	0.5	0.4795	0.496003	1	0	1.16667	k__Bacteria; p__Proteobacteria; c__Alphaproteobacteria; o__Sphingomonadales; f__Sphingomonadaceae; g__Sphingomonas; s__
3174268	0.5	0.4795	0.496003	1	0	0.166667	k__Bacteria; p__Actinobacteria; c__Actinobacteria; o__Actinomycetales; f__Microbacteriaceae
4314454	0.5	0.4795	0.496003	1	0	0.5	k__Bacteria; p__Firmicutes; c__Bacilli; o__Lactobacillales; f__Streptococcaceae; g__Streptococcus; s__
60699	0.5	0.4795	0.496003	1	0	2	k__Bacteria; p__Proteobacteria; c__Alphaproteobacteria; o__Rickettsiales; f__; g__; s__
926160	0.5	0.4795	0.496003	1	0	0.333333	k__Bacteria; p__Proteobacteria; c__Alphaproteobacteria; o__Rhizobiales; f__Methylobacteriaceae; g__Methylobacterium
809192	0.5	0.4795	0.496003	1	0	0.333333	k__Bacteria; p__Actinobacteria; c__Actinobacteria; o__Actinomycetales; f__Dermabacteraceae; g__Brachybacterium; s__
759916	0.5	0.4795	0.496003	1	0	0.166667	k__Bacteria; p__Proteobacteria; c__Betaproteobacteria; o__Burkholderiales; f__Oxalobacteraceae; g__Ralstonia; s__
888055	0.5	0.4795	0.496003	1	0	0.166667	k__Bacteria; p__Firmicutes; c__Bacilli; o__Bacillales; f__Planococcaceae; g__; s__
255750	0.5	0.4795	0.496003	1	0	0.833333	k__Bacteria; p__Actinobacteria; c__Rubrobacteria; o__Rubrobacterales; f__Rubrobacteraceae; g__; s__
329490	0.5	0.4795	0.496003	1	0	0.166667	k__Bacteria; p__Actinobacteria; c__Actinobacteria; o__Actinomycetales; f__Pseudonocardiaceae; g__Amycolatopsis; s__
331304	0.5	0.4795	0.496003	1	0	0.166667	k__Bacteria; p__Firmicutes; c__Bacilli; o__Bacillales; f__Bacillaceae; g__Oceanobacillus; s__oncorhynchi
1007926	0.5	0.4795	0.496003	1	0	0.166667	k__Bacteria; p__Firmicutes; c__Bacilli; o__Lactobacillales; f__Streptococcaceae; g__Streptococcus; s__
20029	0.5	0.4795	0.496003	1	0	0.166667	k__Bacteria; p__Firmicutes; c__Bacilli; o__Bacillales; f__Paenibacillaceae; g__Brevibacillus; s__
526804	0.5	0.4795	0.496003	1	0	0.166667	k__Bacteria; p__Firmicutes; c__Bacilli; o__Lactobacillales; f__Streptococcaceae; g__Streptococcus; s__
4355419	0.5	0.4795	0.496003	1	0	0.666667	k__Bacteria; p__Proteobacteria; c__Gammaproteobacteria; o__Vibrionales; f__Vibrionaceae; g__Photobacterium; s__
543151	0.5	0.4795	0.496003	1	0	3	k__Bacteria; p__Proteobacteria; c__Gammaproteobacteria; o__Pseudomonadales; f__Moraxellaceae; g__; s__
269063	0.5	0.4795	0.496003	1	0	0.333333	k__Bacteria; p__Proteobacteria; c__Betaproteobacteria; o__Burkholderiales; f__Comamonadaceae; g__Delftia; s__
4402461	0.5	0.4795	0.496003	1	0	0.166667	k__Bacteria; p__Actinobacteria; c__Actinobacteria; o__Actinomycetales; f__Brevibacteriaceae; g__Brevibacterium; s__aureum
941632	0.5	0.4795	0.496003	1	0	0.333333	k__Bacteria; p__Actinobacteria; c__Actinobacteria; o__Actinomycetales; f__Corynebacteriaceae; g__Corynebacterium; s__
1108275	0.5	0.4795	0.496003	1	0	0.166667	k__Bacteria; p__Proteobacteria; c__Betaproteobacteria; o__Burkholderiales; f__Comamonadaceae; g__Comamonas; s__
338517	0.5	0.4795	0.496003	1	0	0.166667	k__Bacteria; p__Proteobacteria; c__Alphaproteobacteria; o__Rhizobiales; f__Bradyrhizobiaceae; g__; s__
1060565	0.5	0.4795	0.496003	1	0	0.5	k__Bacteria; p__Proteobacteria; c__Alphaproteobacteria; o__Rhizobiales; f__Methylobacteriaceae; g__Methylobacterium; s__
28118	0.5	0.4795	0.496003	1	0	1.33333	k__Bacteria; p__Firmicutes; c__Clostridia; o__Clostridiales; f__Veillonellaceae; g__Selenomonas; s__
1074210	0.5	0.4795	0.496003	1	0	0.166667	k__Bacteria; p__Firmicutes; c__Bacilli; o__Gemellales; f__Gemellaceae; g__; s__
247758	0.5	0.4795	0.496003	1	0	5.16667	k__Bacteria; p__Actinobacteria; c__Actinobacteria; o__Actinomycetales; f__Nocardioidaceae; g__Kribbella; s__
702681	0.5	0.4795	0.496003	1	0	0.166667	k__Bacteria; p__Firmicutes; c__Clostridia; o__Clostridiales; f__Clostridiaceae; g__Clostridium; s__
539360	0.5	0.4795	0.496003	1	0	0.166667	k__Bacteria; p__Firmicutes; c__Bacilli; o__Bacillales; f__; g__; s__
629404	0.5	0.4795	0.496003	1	0	0.333333	k__Bacteria; p__Proteobacteria; c__Betaproteobacteria; o__Burkholderiales; f__Comamonadaceae; g__Comamonas; s__
739614	0.5	0.4795	0.496003	1	0	2.83333	k__Bacteria; p__Proteobacteria; c__Gammaproteobacteria; o__Vibrionales; f__Vibrionaceae; g__Photobacterium; s__
1076587	0.5	0.4795	0.496003	1	0	0.166667	k__Bacteria; p__Firmicutes; c__Clostridia; o__Clostridiales; f__Lachnospiraceae; g__Dorea; s__formicigenerans
330570	0.5	0.4795	0.496003	1	0	1	k__Bacteria; p__Firmicutes; c__Bacilli; o__Bacillales; f__Bacillaceae; g__Bacillus; s__
161169	0.5	0.4795	0.496003	1	0	0.166667	k__Bacteria; p__Proteobacteria; c__Gammaproteobacteria; o__Pseudomonadales; f__Pseudomonadaceae; g__; s__
879972	0.5	0.4795	0.496003	1	0	0.5	k__Bacteria; p__Firmicutes; c__Bacilli; o__Lactobacillales; f__Streptococcaceae; g__Streptococcus; s__
4433998	0.5	0.4795	0.496003	1	0	0.166667	k__Bacteria; p__Proteobacteria; c__Alphaproteobacteria; o__Rhizobiales; f__Rhizobiaceae
1105574	0.5	0.4795	0.496003	1	0	0.333333	k__Bacteria; p__Proteobacteria; c__Betaproteobacteria; o__Burkholderiales; f__Oxalobacteraceae; g__Janthinobacterium; s__lividum
4381192	0.5	0.4795	0.496003	1	0	1	k__Bacteria; p__Actinobacteria; c__Actinobacteria; o__Actinomycetales; f__Corynebacteriaceae; g__Corynebacterium; s__
172413	0.5	0.4795	0.496003	1	0	0.166667	k__Bacteria; p__Firmicutes; c__Bacilli; o__Lactobacillales; f__Carnobacteriaceae; g__Desemzia; s__
925494	0.5	0.4795	0.496003	1	0	0.166667	k__Bacteria; p__Firmicutes; c__Bacilli; o__Bacillales; f__Staphylococcaceae; g__Staphylococcus
4454126	0.5	0.4795	0.496003	1	0	0.333333	k__Bacteria; p__Proteobacteria; c__Gammaproteobacteria; o__Thiotrichales; f__Piscirickettsiaceae; g__; s__
12520	0.5	0.4795	0.496003	1	0	0.333333	k__Bacteria; p__Actinobacteria; c__Actinobacteria; o__Actinomycetales; f__Brevibacteriaceae; g__Brevibacterium; s__
1018446	0.5	0.4795	0.496003	1	0	0.166667	k__Bacteria; p__Actinobacteria; c__Actinobacteria; o__Actinomycetales; f__Corynebacteriaceae; g__Corynebacterium; s__
4459560	0.5	0.4795	0.496003	1	0	0.5	k__Bacteria; p__Actinobacteria; c__Actinobacteria; o__Actinomycetales; f__Actinomycetaceae; g__Actinomyces; s__
1021368	0.5	0.4795	0.496003	1	0	1	k__Bacteria; p__Firmicutes; c__Bacilli; o__Lactobacillales; f__Streptococcaceae; g__Streptococcus; s__
251679	0.5	0.4795	0.496003	1	0	0.166667	k__Bacteria; p__Nitrospirae; c__Nitrospira; o__Nitrospirales; f__[Leptospirillaceae]; g__Leptospirillum; s__
550315	0.5	0.4795	0.496003	1	0	0.666667	k__Bacteria; p__Firmicutes; c__Clostridia; o__Clostridiales; f__[Tissierellaceae]; g__; s__
780323	0.5	0.4795	0.496003	1	0	0.166667	k__Bacteria; p__Firmicutes; c__Bacilli; o__Bacillales; f__Bacillaceae; g__; s__
362539	0.5	0.4795	0.496003	1	0	0.166667	k__Bacteria; p__Firmicutes; c__Clostridia; o__Clostridiales; f__Lachnospiraceae; g__; s__
536866	0.5	0.4795	0.496003	1	0	0.333333	k__Bacteria; p__Firmicutes; c__Bacilli; o__Lactobacillales; f__Streptococcaceae; g__Streptococcus; s__
520083	0.5	0.4795	0.496003	1	0	0.166667	k__Bacteria; p__Actinobacteria; c__Actinobacteria; o__Actinomycetales; f__Microbacteriaceae; g__Leucobacter; s__
242393	0.5	0.4795	0.496003	1	0	0.5	k__Bacteria; p__Firmicutes; c__Bacilli; o__Bacillales; f__Bacillaceae; g__; s__
161011	0.5	0.4795	0.496003	1	0	0.5	k__Bacteria; p__Actinobacteria; c__Actinobacteria; o__Actinomycetales; f__Cellulomonadaceae; g__Demequina; s__
945061	0.5	0.4795	0.496003	1	0	0.166667	k__Bacteria; p__Actinobacteria; c__Actinobacteria; o__Actinomycetales; f__Corynebacteriaceae; g__Corynebacterium; s__
1067519	0.5	0.4795	0.496003	1	0	0.166667	k__Bacteria; p__Firmicutes; c__Bacilli; o__Bacillales; f__Bacillaceae; g__Bacillus; s__
519290	0.5	0.4795	0.496003	1	0	0.166667	k__Bacteria; p__Actinobacteria; c__Actinobacteria; o__Bifidobacteriales; f__Bifidobacteriaceae; g__Bifidobacterium; s__
339358	0.5	0.4795	0.496003	1	0	0.333333	k__Bacteria; p__Firmicutes; c__Bacilli; o__Lactobacillales; f__Leuconostocaceae; g__; s__
262857	0.5	0.4795	0.496003	1	0	0.333333	k__Bacteria; p__Firmicutes; c__Bacilli; o__Bacillales; f__Staphylococcaceae; g__Staphylococcus; s__sciuri
319533	0.5	0.4795	0.496003	1	0	0.166667	k__Bacteria; p__Proteobacteria; c__Gammaproteobacteria; o__Vibrionales; f__Vibrionaceae; g__Photobacterium; s__
339598	0.5	0.4795	0.496003	1	0	0.5	k__Bacteria; p__Planctomycetes; c__Pla4; o__; f__; g__; s__
861807	0.5	0.4795	0.496003	1	0	0.333333	k__Bacteria; p__Actinobacteria; c__Actinobacteria; o__Actinomycetales; f__Corynebacteriaceae; g__Corynebacterium; s__
4324483	0.5	0.4795	0.496003	1	0	0.166667	k__Bacteria; p__Firmicutes; c__Bacilli; o__Bacillales; f__Paenibacillaceae; g__Paenibacillus; s__
1121955	0.5	0.4795	0.496003	1	0	0.333333	k__Bacteria; p__Firmicutes; c__Bacilli; o__Bacillales; f__Listeriaceae; g__Brochothrix
573338	0.5	0.4795	0.496003	1	0	0.166667	k__Bacteria; p__Firmicutes; c__Bacilli; o__Bacillales; f__Bacillaceae; g__; s__
2241620	0.5	0.4795	0.496003	1	0	0.333333	k__Bacteria; p__Firmicutes; c__Clostridia; o__Clostridiales; f__[Tissierellaceae]; g__; s__
314204	0.5	0.4795	0.496003	1	0	0.166667	k__Bacteria; p__Firmicutes; c__Clostridia; o__Clostridiales; f__Clostridiaceae; g__; s__
1048878	0.5	0.4795	0.496003	1	0	1	k__Bacteria; p__Proteobacteria; c__Betaproteobacteria; o__Burkholderiales; f__Comamonadaceae; g__Delftia; s__
249748	0.5	0.4795	0.496003	1	0	0.166667	k__Bacteria; p__Firmicutes; c__Bacilli; o__Bacillales; f__Bacillaceae; g__Bacillus; s__cereus
2797395	0.5	0.4795	0.496003	1	0	0.5	k__Bacteria; p__Proteobacteria; c__Gammaproteobacteria; o__Pseudomonadales; f__Moraxellaceae; g__Acinetobacter; s__
251243	0.5	0.4795	0.496003	1	0	0.166667	k__Bacteria; p__Firmicutes; c__Bacilli; o__Lactobacillales; f__Leuconostocaceae; g__Leuconostoc; s__
499378	0.5	0.4795	0.496003	1	0	0.5	k__Bacteria; p__Actinobacteria; c__Actinobacteria; o__Actinomycetales; f__Actinomycetaceae; g__Actinomyces; s__
824341	0.5	0.4795	0.496003	1	0	0.166667	k__Bacteria; p__Bacteroidetes; c__Sphingobacteriia; o__Sphingobacteriales; f__Sphingobacteriaceae; g__; s__
1110210	0.5	0.4795	0.496003	1	0	0.333333	k__Bacteria; p__Actinobacteria; c__Actinobacteria; o__Actinomycetales; f__Pseudonocardiaceae; g__Saccharopolyspora; s__
360946	0.5	0.4795	0.496003	1	0	0.166667	k__Bacteria; p__Firmicutes; c__Clostridia; o__Clostridiales; f__Ruminococcaceae; g__; s__
368097	0.5	0.4795	0.496003	1	0	0.333333	k__Bacteria; p__Actinobacteria; c__Actinobacteria; o__Actinomycetales; f__Micrococcaceae; g__Microbispora; s__rosea
2358923	0.5	0.4795	0.496003	1	0	0.333333	k__Bacteria; p__Firmicutes; c__Bacilli; o__Lactobacillales; f__Streptococcaceae; g__Streptococcus; s__
910272	0.5	0.4795	0.496003	1	0	0.5	k__Bacteria; p__Firmicutes; c__Bacilli; o__Lactobacillales; f__Streptococcaceae; g__Streptococcus; s__
4376154	0.5	0.4795	0.496003	1	0	0.5	k__Bacteria; p__Actinobacteria; c__Actinobacteria; o__Actinomycetales; f__Cellulomonadaceae; g__Demequina; s__
115150	0.5	0.4795	0.496003	1	0	0.166667	k__Bacteria; p__Proteobacteria; c__Alphaproteobacteria; o__Rhizobiales; f__Bradyrhizobiaceae; g__; s__
1110591	0.5	0.4795	0.496003	1	0	0.166667	k__Bacteria; p__Firmicutes; c__Clostridia; o__Thermoanaerobacterales; f__; g__; s__
4373015	0.5	0.4795	0.496003	1	0	0.166667	k__Bacteria; p__Firmicutes; c__Clostridia; o__Clostridiales; f__[Tissierellaceae]; g__Tepidimicrobium; s__
515299	0.5	0.4795	0.496003	1	0	0.166667	k__Bacteria; p__Firmicutes; c__Clostridia; o__Clostridiales; f__; g__; s__
292363	0.5	0.4795	0.496003	1	0	0.166667	k__Bacteria; p__Actinobacteria; c__Actinobacteria; o__Actinomycetales; f__Nocardiopsaceae; g__; s__
197398	0.5	0.4795	0.496003	1	0	0.166667	k__Bacteria; p__Firmicutes; c__Bacilli; o__Bacillales; f__Bacillaceae
1082846	0.5	0.4795	0.496003	1	0	0.5	k__Bacteria; p__Actinobacteria; c__Actinobacteria; o__Actinomycetales; f__Streptomycetaceae; g__Streptomyces
250780	0.5	0.4795	0.496003	1	0	2.66667	k__Bacteria; p__Proteobacteria; c__Betaproteobacteria; o__Rhodocyclales; f__Rhodocyclaceae
140826	0.5	0.4795	0.496003	1	0	0.333333	k__Bacteria; p__Proteobacteria; c__Gammaproteobacteria; o__Oceanospirillales; f__Halomonadaceae; g__; s__
732609	0.5	0.4795	0.496003	1	0	0.166667	k__Bacteria; p__Actinobacteria; c__Actinobacteria; o__Actinomycetales
1028133	0.5	0.4795	0.496003	1	0	1	k__Bacteria; p__Actinobacteria; c__Actinobacteria; o__Actinomycetales; f__Brevibacteriaceae; g__Brevibacterium; s__
911243	0.5	0.4795	0.496003	1	0	0.5	k__Bacteria; p__Proteobacteria; c__Gammaproteobacteria; o__Pseudomonadales; f__Moraxellaceae; g__Acinetobacter; s__lwoffii
290186	0.5	0.4795	0.496003	1	0	0.333333	k__Bacteria; p__Proteobacteria; c__Gammaproteobacteria; o__Pseudomonadales; f__Moraxellaceae; g__Acinetobacter; s__
3544	0.5	0.4795	0.496003	1	0	10.3333	k__Bacteria; p__Cyanobacteria; c__Chloroplast; o__Streptophyta; f__; g__; s__
711275	0.5	0.4795	0.496003	1	0	0.166667	k__Bacteria; p__Firmicutes; c__Bacilli; o__Lactobacillales; f__Streptococcaceae; g__Streptococcus; s__
4389275	0.5	0.4795	0.496003	1	0.666667	0.166667	k__Bacteria; p__Firmicutes; c__Bacilli; o__Bacillales; f__Bacillaceae; g__; s__
992337	0.5	0.4795	0.496003	1	0	0.166667	k__Bacteria; p__Actinobacteria; c__Actinobacteria; o__Actinomycetales; f__Corynebacteriaceae; g__Corynebacterium; s__
814363	0.5	0.4795	0.496003	1	0	0.5	k__Bacteria; p__Proteobacteria; c__Betaproteobacteria; o__Burkholderiales; f__Oxalobacteraceae; g__Ralstonia; s__
1017181	0.5	0.4795	0.496003	1	0	0.166667	k__Bacteria; p__Actinobacteria; c__Actinobacteria; o__Actinomycetales; f__Micrococcaceae; g__Rothia; s__dentocariosa
1052264	0.5	0.4795	0.496003	1	0	0.166667	k__Bacteria; p__Bacteroidetes; c__Flavobacteriia; o__Flavobacteriales; f__[Weeksellaceae]; g__Cloacibacterium; s__
4312974	0.5	0.4795	0.496003	1	0	0.166667	k__Bacteria; p__Firmicutes; c__Bacilli; o__Bacillales; f__Staphylococcaceae; g__Staphylococcus; s__
151008	0.5	0.4795	0.496003	1	0	0.166667	k__Bacteria; p__Acidobacteria; c__[Chloracidobacteria]; o__RB41; f__Ellin6075; g__; s__
245080	0.5	0.4795	0.496003	1	0	2	k__Bacteria; p__Actinobacteria; c__Rubrobacteria; o__Rubrobacterales; f__Rubrobacteraceae; g__; s__
4401513	0.5	0.4795	0.496003	1	7.33333	1	k__Bacteria; p__Firmicutes; c__Bacilli; o__Bacillales; f__Bacillaceae; g__; s__
4368162	0.5	0.4795	0.496003	1	0	0.166667	k__Bacteria; p__Firmicutes; c__Bacilli; o__Bacillales; f__Bacillaceae; g__; s__
3846492	0.5	0.4795	0.496003	1	0	0.166667	k__Bacteria; p__Proteobacteria; c__Gammaproteobacteria; o__Oceanospirillales; f__Halomonadaceae; g__; s__
106316	0.5	0.4795	0.496003	1	0	0.5	k__Bacteria; p__Proteobacteria; c__Gammaproteobacteria; o__Vibrionales; f__Vibrionaceae; g__Photobacterium; s__
104622	0.5	0.4795	0.496003	1	0	0.166667	k__Bacteria; p__Firmicutes; c__Bacilli; o__Bacillales; f__Bacillaceae; g__Bacillus; s__
324217	0.5	0.4795	0.496003	1	0	0.166667	k__Bacteria; p__Actinobacteria; c__Actinobacteria; o__Actinomycetales; f__Nocardioidaceae; g__; s__
410048	0.5	0.4795	0.496003	1	0	0.666667	k__Bacteria; p__Proteobacteria; c__Gammaproteobacteria; o__Pseudomonadales; f__Pseudomonadaceae; g__Pseudomonas; s__viridiflava
649178	0.5	0.4795	0.496003	1	0	0.166667	k__Bacteria; p__Actinobacteria; c__Actinobacteria; o__Actinomycetales
2190102	0.5	0.4795	0.496003	1	0	0.166667	k__Bacteria; p__Firmicutes; c__Clostridia; o__Clostridiales; f__Clostridiaceae; g__; s__
346085	0.5	0.4795	0.496003	1	0	0.333333	k__Bacteria; p__Proteobacteria; c__Alphaproteobacteria; o__Caulobacterales; f__Caulobacteraceae; g__Brevundimonas; s__diminuta
361710	0.5	0.4795	0.496003	1	0	0.166667	k__Bacteria; p__Firmicutes; c__Bacilli; o__Bacillales; f__Bacillaceae
1888677	0.5	0.4795	0.496003	1	0	0.333333	k__Bacteria; p__Firmicutes; c__Bacilli; o__Lactobacillales; f__Streptococcaceae; g__Streptococcus; s__anginosus
331752	0.5	0.4795	0.496003	1	0	0.166667	k__Bacteria; p__Proteobacteria; c__Betaproteobacteria; o__Burkholderiales; f__Oxalobacteraceae; g__Ralstonia; s__
243653	0.5	0.4795	0.496003	1	0	1	k__Bacteria; p__Actinobacteria; c__Rubrobacteria; o__Rubrobacterales; f__Rubrobacteraceae; g__; s__
4235445	0.5	0.4795	0.496003	1	0	1	k__Bacteria; p__Proteobacteria; c__Gammaproteobacteria; o__Pseudomonadales; f__Moraxellaceae; g__Acinetobacter; s__
4308076	0.5	0.4795	0.496003	1	0	0.5	k__Bacteria; p__Firmicutes; c__Bacilli; o__Bacillales; f__Bacillaceae; g__; s__
1085832	0.5	0.4795	0.496003	1	0	0.833333	k__Bacteria; p__Firmicutes; c__Bacilli; o__Lactobacillales; f__Streptococcaceae; g__Streptococcus; s__
541859	0.5	0.4795	0.496003	1	0	0.166667	k__Bacteria; p__Proteobacteria; c__Gammaproteobacteria; o__Pseudomonadales; f__Pseudomonadaceae; g__Pseudomonas; s__
322234	0.5	0.4795	0.496003	1	0	0.333333	k__Bacteria; p__Actinobacteria; c__Actinobacteria; o__Actinomycetales; f__Microbacteriaceae; g__Cryocola; s__
299710	0.5	0.4795	0.496003	1	0	0.5	k__Bacteria; p__Bacteroidetes; c__Sphingobacteriia; o__Sphingobacteriales; f__Sphingobacteriaceae; g__; s__
2283763	0.5	0.4795	0.496003	1	0	0.166667	k__Bacteria; p__Firmicutes; c__Bacilli; o__Lactobacillales; f__Aerococcaceae; g__; s__
588068	0.5	0.4795	0.496003	1	0	0.166667	k__Bacteria; p__Proteobacteria; c__Betaproteobacteria; o__Rhodocyclales; f__Rhodocyclaceae
580077	0.5	0.4795	0.496003	1	0	1	k__Bacteria; p__Proteobacteria; c__Gammaproteobacteria; o__Alteromonadales; f__[Chromatiaceae]; g__Rheinheimera; s__
577239	0.5	0.4795	0.496003	1	0	0.166667	k__Bacteria; p__Firmicutes; c__Clostridia; o__Clostridiales; f__[Tissierellaceae]; g__; s__
1851680	0.5	0.4795	0.496003	1	0	0.166667	k__Bacteria; p__Proteobacteria; c__Gammaproteobacteria; o__Oceanospirillales; f__Halomonadaceae; g__; s__
984831	0.5	0.4795	0.496003	1	0	1.5	k__Bacteria; p__Actinobacteria; c__Actinobacteria; o__Actinomycetales; f__Corynebacteriaceae; g__Corynebacterium; s__
1806981	0.5	0.4795	0.496003	1	0	1	k__Bacteria; p__Proteobacteria; c__Alphaproteobacteria; o__Rhizobiales; f__Bradyrhizobiaceae; g__; s__
819400	0.5	0.4795	0.496003	1	0	0.166667	k__Bacteria; p__Proteobacteria; c__Betaproteobacteria; o__Burkholderiales; f__Comamonadaceae; g__Delftia; s__
366584	0.5	0.4795	0.496003	1	0	0.166667	k__Bacteria; p__Firmicutes; c__Clostridia; o__Clostridiales; f__; g__; s__
4317477	0.5	0.4795	0.496003	1	0	0.333333	k__Bacteria; p__Actinobacteria; c__Actinobacteria; o__Actinomycetales; f__Actinomycetaceae; g__Actinomyces; s__
573070	0.5	0.4795	0.496003	1	0	0.333333	k__Bacteria; p__Actinobacteria; c__Actinobacteria; o__Actinomycetales; f__Pseudonocardiaceae; g__; s__
1105280	0.5	0.4795	0.496003	1	0	0.333333	k__Bacteria; p__Proteobacteria; c__Betaproteobacteria; o__Burkholderiales; f__Burkholderiaceae; g__Burkholderia; s__
4324113	0.5	0.4795	0.496003	1	0	0.166667	k__Bacteria; p__Proteobacteria; c__Gammaproteobacteria; o__Vibrionales; f__Vibrionaceae; g__Photobacterium; s__
676509	0.5	0.4795	0.496003	1	0	0.166667	k__Bacteria; p__Actinobacteria; c__Actinobacteria; o__Actinomycetales; f__Micrococcaceae; g__Microbispora; s__rosea
506496	0.5	0.4795	0.496003	1	0	0.166667	k__Bacteria; p__Firmicutes; c__Bacilli; o__Lactobacillales; f__Streptococcaceae; g__Streptococcus; s__
4295788	0.5	0.4795	0.496003	1	0	0.333333	k__Bacteria; p__Firmicutes; c__Bacilli; o__Lactobacillales; f__Streptococcaceae; g__Streptococcus; s__
1110599	0.5	0.4795	0.496003	1	0	0.166667	k__Bacteria; p__Proteobacteria; c__Alphaproteobacteria; o__Rhizobiales; f__Bradyrhizobiaceae; g__; s__
222831	0.5	0.4795	0.496003	1	0	0.166667	k__Bacteria; p__Proteobacteria; c__Alphaproteobacteria; o__Rhizobiales; f__Bradyrhizobiaceae; g__Bradyrhizobium; s__
212688	0.5	0.4795	0.496003	1	0	0.333333	k__Bacteria; p__Proteobacteria; c__Alphaproteobacteria; o__Caulobacterales; f__Caulobacteraceae; g__; s__
577228	0.5	0.4795	0.496003	1	0	0.166667	k__Bacteria; p__Bacteroidetes; c__Bacteroidia; o__Bacteroidales; f__S24-7; g__; s__
239739	0.5	0.4795	0.496003	1	0	0.166667	k__Bacteria; p__Actinobacteria; c__Actinobacteria; o__Actinomycetales; f__Nocardioidaceae; g__; s__
566233	0.5	0.4795	0.496003	1	0	0.666667	k__Bacteria; p__Actinobacteria; c__Actinobacteria; o__Actinomycetales; f__Actinomycetaceae; g__Actinomyces; s__
141365	0.5	0.4795	0.496003	1	0	0.166667	k__Bacteria; p__Proteobacteria; c__Gammaproteobacteria; o__Pseudomonadales; f__Pseudomonadaceae; g__Pseudomonas; s__
904227	0.5	0.4795	0.496003	1	0	0.666667	k__Bacteria; p__Fusobacteria; c__Fusobacteriia; o__Fusobacteriales; f__Leptotrichiaceae; g__Leptotrichia; s__
105113	0.5	0.4795	0.496003	1	0	0.5	k__Archaea; p__Crenarchaeota; c__Thaumarchaeota; o__Nitrososphaerales; f__Nitrososphaeraceae; g__Candidatus Nitrososphaera; s__
290799	0.5	0.4795	0.496003	1	0	0.333333	k__Bacteria; p__Firmicutes; c__Bacilli; o__Bacillales; f__Bacillaceae; g__; s__
4426298	0.5	0.4795	0.496003	1	0	0.166667	k__Bacteria; p__Actinobacteria; c__Actinobacteria; o__Bifidobacteriales; f__Bifidobacteriaceae; g__Bifidobacterium; s__
4130483	0.5	0.4795	0.496003	1	0	0.833333	k__Bacteria; p__Firmicutes; c__Bacilli; o__Bacillales; f__Planococcaceae; g__; s__
922761	0.5	0.4795	0.496003	1	0	0.5	k__Bacteria; p__Proteobacteria; c__Gammaproteobacteria; o__Enterobacteriales; f__Enterobacteriaceae; g__; s__
1053898	0.5	0.4795	0.496003	1	0	0.333333	k__Bacteria; p__Firmicutes; c__Clostridia; o__Clostridiales; f__[Tissierellaceae]; g__Peptoniphilus; s__
90335	0.5	0.4795	0.496003	1	0	0.333333	k__Bacteria; p__Proteobacteria; c__Alphaproteobacteria; o__Sphingomonadales; f__Sphingomonadaceae; g__Sphingomonas; s__
4366655	0.5	0.4795	0.496003	1	0	0.166667	k__Bacteria; p__Proteobacteria; c__Betaproteobacteria; o__Burkholderiales; f__Oxalobacteraceae; g__Ralstonia; s__
558264	0.5	0.4795	0.496003	1	0	0.166667	k__Bacteria; p__Proteobacteria; c__Betaproteobacteria; o__Burkholderiales; f__Alcaligenaceae; g__Achromobacter; s__
2401773	0.5	0.4795	0.496003	1	0	0.166667	k__Bacteria; p__Proteobacteria; c__Gammaproteobacteria; o__Vibrionales; f__Vibrionaceae; g__Photobacterium; s__
399197	0.5	0.4795	0.496003	1	0	0.166667	k__Bacteria; p__Firmicutes; c__Bacilli; o__Bacillales; f__Staphylococcaceae; g__Staphylococcus; s__
288249	0.5	0.4795	0.496003	1	0	0.5	k__Bacteria; p__Firmicutes; c__Bacilli; o__Lactobacillales; f__Streptococcaceae; g__Streptococcus; s__
302302	0.5	0.4795	0.496003	1	0	0.666667	k__Bacteria; p__Proteobacteria; c__Betaproteobacteria; o__Burkholderiales; f__Comamonadaceae; g__Comamonas; s__
4298513	0.5	0.4795	0.496003	1	0	0.333333	k__Bacteria; p__Nitrospirae; c__Nitrospira; o__Nitrospirales; f__Nitrospiraceae; g__Nitrospira; s__
561636	0.5	0.4795	0.496003	1	0	0.166667	k__Bacteria; p__Firmicutes; c__Bacilli; o__Lactobacillales; f__Streptococcaceae; g__Streptococcus; s__
1793401	0.5	0.4795	0.496003	1	0	0.5	k__Bacteria; p__Cyanobacteria; c__Chloroplast; o__Streptophyta; f__; g__; s__
1082539	0.5	0.4795	0.496003	1	0	0.333333	k__Bacteria; p__Firmicutes; c__Bacilli; o__Lactobacillales; f__Streptococcaceae; g__Streptococcus; s__
1061641	0.5	0.4795	0.496003	1	0	0.166667	k__Bacteria; p__Actinobacteria; c__Actinobacteria; o__Actinomycetales; f__Corynebacteriaceae; g__Corynebacterium; s__
414315	0.5	0.4795	0.496003	1	0	1	k__Bacteria; p__Actinobacteria; c__Actinobacteria; o__Actinomycetales; f__Corynebacteriaceae; g__Corynebacterium; s__
755617	0.5	0.4795	0.496003	1	0	0.333333	k__Bacteria; p__Firmicutes; c__Bacilli; o__Bacillales; f__Staphylococcaceae; g__Staphylococcus; s__
861160	0.5	0.4795	0.496003	1	0	1	k__Bacteria; p__Proteobacteria; c__Alphaproteobacteria; o__Rhizobiales; f__Methylobacteriaceae; g__Methylobacterium
573124	0.5	0.4795	0.496003	1	0	0.333333	k__Bacteria; p__Proteobacteria; c__Gammaproteobacteria; o__Pseudomonadales; f__Moraxellaceae; g__Acinetobacter; s__
209595	0.5	0.4795	0.496003	1	0	0.166667	k__Bacteria; p__Proteobacteria; c__Alphaproteobacteria; o__Sphingomonadales; f__Sphingomonadaceae; g__Sphingomonas; s__
969805	0.5	0.4795	0.496003	1	0	0.333333	k__Bacteria; p__Proteobacteria; c__Alphaproteobacteria; o__Rhizobiales; f__Rhizobiaceae
1814180	0.5	0.4795	0.496003	1	0	0.333333	k__Bacteria; p__Firmicutes; c__Bacilli; o__Bacillales; f__Staphylococcaceae; g__Staphylococcus; s__
4482598	0.5	0.4795	0.496003	1	0	0.5	k__Bacteria; p__Proteobacteria; c__Gammaproteobacteria; o__Pseudomonadales; f__Moraxellaceae; g__Acinetobacter; s__
129048	0.5	0.4795	0.496003	1	0	0.333333	k__Bacteria; p__Cyanobacteria; c__Chloroplast; o__Streptophyta; f__; g__; s__
106751	0.5	0.4795	0.496003	1	0	0.166667	k__Bacteria; p__Actinobacteria; c__Actinobacteria; o__Actinomycetales; f__Corynebacteriaceae; g__Corynebacterium; s__
521770	0.5	0.4795	0.496003	1	0	0.166667	k__Bacteria; p__Firmicutes; c__Bacilli; o__Lactobacillales; f__Aerococcaceae; g__; s__
509487	0.5	0.4795	0.496003	1	0	0.166667	k__Bacteria; p__Actinobacteria; c__Actinobacteria; o__Actinomycetales; f__Pseudonocardiaceae; g__Pseudonocardia; s__
156646	0.5	0.4795	0.496003	1	0	0.166667	k__Bacteria; p__Proteobacteria; c__Betaproteobacteria; o__Methylophilales; f__Methylophilaceae; g__; s__
699353	0.5	0.4795	0.496003	1	0	0.166667	k__Bacteria; p__Actinobacteria; c__Thermoleophilia; o__Gaiellales; f__Gaiellaceae; g__; s__
4461288	0.5	0.4795	0.496003	1	0	0.166667	k__Bacteria; p__Firmicutes; c__Bacilli; o__Bacillales; f__Bacillaceae; g__Bacillus; s__
681370	0.5	0.4795	0.496003	1	0	0.166667	k__Bacteria; p__Actinobacteria; c__Actinobacteria; o__Bifidobacteriales; f__Bifidobacteriaceae; g__Bifidobacterium; s__
4366889	0.5	0.4795	0.496003	1	0	0.166667	k__Bacteria; p__Firmicutes; c__Bacilli; o__Lactobacillales; f__Streptococcaceae; g__Streptococcus; s__
266661	0.5	0.4795	0.496003	1	0	0.166667	k__Bacteria; p__Proteobacteria; c__Betaproteobacteria; o__Burkholderiales; f__Alcaligenaceae; g__; s__
308309	0.5	0.4795	0.496003	1	0	0.166667	k__Bacteria; p__Firmicutes; c__Clostridia; o__Clostridiales; f__Peptostreptococcaceae; g__; s__
640662	0.5	0.4795	0.496003	1	0	0.166667	k__Bacteria; p__Firmicutes; c__Bacilli; o__Bacillales; f__Bacillaceae; g__; s__
503354	0.5	0.4795	0.496003	1	0	0.166667	k__Bacteria; p__Firmicutes; c__Bacilli; o__Bacillales; f__Planococcaceae; g__; s__
New.ReferenceOTU3	0.5	0.4795	0.496003	1	41.3333	0.166667	k__Bacteria; p__Firmicutes; c__Bacilli; o__Bacillales; f__Bacillaceae; g__; s__
New.ReferenceOTU6	0.5	0.4795	0.496003	1	0	0.166667	k__Bacteria; p__Firmicutes; c__Bacilli; o__Bacillales; f__Staphylococcaceae; g__Staphylococcus; s__
New.CleanUp.ReferenceOTU33	0.5	0.4795	0.496003	1	0.666667	0.166667	k__Bacteria; p__Firmicutes; c__Clostridia; o__Clostridiales; f__Clostridiaceae; g__Clostridium; s__
New.CleanUp.ReferenceOTU39	0.5	0.4795	0.496003	1	0	0.333333	k__Bacteria; p__Firmicutes; c__Clostridia; o__Clostridiales; f__[Tissierellaceae]; g__Sporanaerobacter; s__
New.CleanUp.ReferenceOTU53	0.5	0.4795	0.496003	1	0	0.166667	k__Bacteria; p__Firmicutes; c__Clostridia; o__Clostridiales; f__[Tissierellaceae]; g__Sporanaerobacter; s__
New.CleanUp.ReferenceOTU85	0.5	0.4795	0.496003	1	0	0.166667	k__Bacteria; p__Firmicutes; c__Clostridia; o__Clostridiales; f__Clostridiaceae; g__Clostridium; s__
New.CleanUp.ReferenceOTU93	0.5	0.4795	0.496003	1	0	0.5	k__Bacteria; p__Firmicutes; c__Clostridia; o__Clostridiales; f__[Tissierellaceae]; g__Sporanaerobacter; s__
New.CleanUp.ReferenceOTU96	0.5	0.4795	0.496003	1	0	0.166667	k__Bacteria; p__Firmicutes; c__Bacilli; o__Bacillales; f__Bacillaceae; g__; s__
New.CleanUp.ReferenceOTU124	0.5	0.4795	0.496003	1	0	0.166667	k__Bacteria; p__Firmicutes; c__Clostridia; o__Clostridiales; f__[Tissierellaceae]; g__; s__
New.CleanUp.ReferenceOTU158	0.5	0.4795	0.496003	1	0	0.166667	k__Bacteria; p__Firmicutes; c__Clostridia; o__Clostridiales; f__Clostridiaceae; g__Clostridium; s__
New.CleanUp.ReferenceOTU161	0.5	0.4795	0.496003	1	0	0.333333	k__Bacteria; p__Firmicutes; c__Bacilli; o__Lactobacillales; f__Aerococcaceae; g__; s__
New.CleanUp.ReferenceOTU170	0.5	0.4795	0.496003	1	0	0.166667	k__Bacteria; p__Firmicutes; c__Bacilli; o__Bacillales; f__Bacillaceae
New.CleanUp.ReferenceOTU181	0.5	0.4795	0.496003	1	0	0.166667	k__Bacteria; p__Firmicutes; c__Clostridia; o__Clostridiales; f__[Tissierellaceae]; g__; s__
New.CleanUp.ReferenceOTU210	0.5	0.4795	0.496003	1	1.33333	0.166667	k__Bacteria; p__Firmicutes; c__Clostridia; o__Clostridiales; f__Clostridiaceae; g__; s__
New.CleanUp.ReferenceOTU218	0.5	0.4795	0.496003	1	0	0.166667	k__Bacteria; p__Firmicutes; c__Clostridia; o__Clostridiales; f__[Tissierellaceae]; g__Tepidimicrobium; s__
New.CleanUp.ReferenceOTU223	0.5	0.4795	0.496003	1	0	0.166667	k__Bacteria; p__Actinobacteria; c__Actinobacteria; o__Actinomycetales; f__Pseudonocardiaceae; g__Saccharopolyspora; s__
New.CleanUp.ReferenceOTU228	0.5	0.4795	0.496003	1	0	0.166667	k__Bacteria; p__Firmicutes; c__Clostridia; o__Clostridiales; f__[Tissierellaceae]; g__; s__
New.CleanUp.ReferenceOTU246	0.5	0.4795	0.496003	1	1.33333	0.333333	k__Bacteria; p__Firmicutes; c__Clostridia; o__Clostridiales; f__[Tissierellaceae]; g__Sporanaerobacter; s__
New.CleanUp.ReferenceOTU252	0.5	0.4795	0.496003	1	0	1.16667	k__Bacteria; p__Actinobacteria; c__Actinobacteria; o__Actinomycetales; f__Dermabacteraceae; g__Brachybacterium; s__
New.CleanUp.ReferenceOTU254	0.5	0.4795	0.496003	1	0	0.333333	k__Bacteria; p__Proteobacteria; c__Alphaproteobacteria; o__Rhizobiales; f__Bradyrhizobiaceae; g__Bradyrhizobium
New.CleanUp.ReferenceOTU259	0.5	0.4795	0.496003	1	0	0.333333	k__Bacteria; p__Firmicutes; c__Bacilli; o__Lactobacillales; f__Streptococcaceae; g__Streptococcus; s__
New.CleanUp.ReferenceOTU263	0.5	0.4795	0.496003	1	0	0.166667	Unassigned
New.CleanUp.ReferenceOTU272	0.5	0.4795	0.496003	1	0	0.166667	k__Bacteria; p__Firmicutes; c__Clostridia; o__Clostridiales; f__[Tissierellaceae]; g__Sporanaerobacter; s__
New.CleanUp.ReferenceOTU288	0.5	0.4795	0.496003	1	0	0.333333	k__Bacteria; p__Firmicutes; c__Bacilli; o__Lactobacillales; f__Aerococcaceae; g__; s__
New.CleanUp.ReferenceOTU294	0.5	0.4795	0.496003	1	0	0.166667	k__Bacteria; p__Actinobacteria; c__Actinobacteria; o__Actinomycetales; f__Pseudonocardiaceae; g__Saccharopolyspora; s__
New.CleanUp.ReferenceOTU299	0.5	0.4795	0.496003	1	0	0.166667	k__Bacteria; p__Firmicutes; c__Bacilli; o__Bacillales; f__Bacillaceae; g__Bacillus; s__
New.CleanUp.ReferenceOTU307	0.5	0.4795	0.496003	1	0	0.166667	k__Bacteria; p__Firmicutes; c__Clostridia; o__Clostridiales; f__[Tissierellaceae]; g__Tepidimicrobium; s__
New.CleanUp.ReferenceOTU333	0.5	0.4795	0.496003	1	0	0.166667	k__Bacteria; p__Firmicutes; c__Clostridia; o__Clostridiales; f__Clostridiaceae; g__; s__
New.CleanUp.ReferenceOTU343	0.5	0.4795	0.496003	1	0	0.166667	k__Bacteria; p__Firmicutes; c__Clostridia; o__Clostridiales; f__[Tissierellaceae]; g__; s__
New.CleanUp.ReferenceOTU346	0.5	0.4795	0.496003	1	0	0.166667	k__Bacteria; p__Firmicutes; c__Clostridia; o__Clostridiales; f__[Tissierellaceae]; g__; s__
New.CleanUp.ReferenceOTU353	0.5	0.4795	0.496003	1	0	0.166667	k__Bacteria; p__Firmicutes; c__Clostridia; o__Clostridiales; f__[Tissierellaceae]; g__; s__
New.CleanUp.ReferenceOTU362	0.5	0.4795	0.496003	1	0	0.166667	k__Bacteria; p__Firmicutes; c__Bacilli; o__Bacillales; f__Bacillaceae; g__; s__
New.CleanUp.ReferenceOTU398	0.5	0.4795	0.496003	1	0	0.333333	k__Bacteria; p__Nitrospirae; c__Nitrospira; o__Nitrospirales; f__Nitrospiraceae; g__Nitrospira; s__
New.CleanUp.ReferenceOTU405	0.5	0.4795	0.496003	1	0	0.166667	k__Bacteria; p__Proteobacteria; c__Alphaproteobacteria; o__Rhizobiales; f__Bradyrhizobiaceae
New.CleanUp.ReferenceOTU408	0.5	0.4795	0.496003	1	0	0.166667	k__Bacteria; p__Firmicutes; c__Bacilli; o__Bacillales; f__Bacillaceae; g__Bacillus; s__firmus
New.CleanUp.ReferenceOTU411	0.5	0.4795	0.496003	1	0	0.166667	k__Bacteria; p__Actinobacteria; c__Actinobacteria; o__Actinomycetales; f__Dermabacteraceae; g__Brachybacterium; s__conglomeratum
New.CleanUp.ReferenceOTU422	0.5	0.4795	0.496003	1	0	0.333333	k__Bacteria; p__Firmicutes; c__Bacilli; o__Bacillales; f__Bacillaceae; g__; s__
New.CleanUp.ReferenceOTU446	0.5	0.4795	0.496003	1	0	0.166667	k__Bacteria; p__Firmicutes; c__Clostridia; o__Clostridiales; f__Clostridiaceae; g__Clostridium; s__
New.CleanUp.ReferenceOTU449	0.5	0.4795	0.496003	1	0	0.166667	k__Bacteria; p__Proteobacteria; c__Deltaproteobacteria; o__Myxococcales; f__; g__; s__
New.CleanUp.ReferenceOTU450	0.5	0.4795	0.496003	1	0	0.833333	k__Bacteria; p__Actinobacteria; c__Actinobacteria; o__Actinomycetales; f__Pseudonocardiaceae; g__Saccharopolyspora; s__
New.CleanUp.ReferenceOTU455	0.5	0.4795	0.496003	1	0	0.166667	k__Bacteria; p__Firmicutes; c__Clostridia; o__Clostridiales; f__[Tissierellaceae]; g__; s__
New.CleanUp.ReferenceOTU458	0.5	0.4795	0.496003	1	0	0.166667	k__Bacteria; p__Firmicutes; c__Clostridia; o__Clostridiales; f__[Tissierellaceae]; g__; s__
New.CleanUp.ReferenceOTU466	0.5	0.4795	0.496003	1	0	0.333333	k__Bacteria; p__Firmicutes; c__Bacilli; o__Bacillales; f__Bacillaceae; g__; s__
New.CleanUp.ReferenceOTU482	0.5	0.4795	0.496003	1	0	0.166667	k__Bacteria; p__Actinobacteria; c__Actinobacteria; o__Actinomycetales; f__Dermabacteraceae
New.CleanUp.ReferenceOTU484	0.5	0.4795	0.496003	1	0	0.166667	k__Bacteria; p__Proteobacteria; c__Deltaproteobacteria; o__Myxococcales; f__; g__; s__
New.CleanUp.ReferenceOTU487	0.5	0.4795	0.496003	1	0	0.166667	k__Bacteria; p__Bacteroidetes; c__Flavobacteriia; o__Flavobacteriales; f__Flavobacteriaceae; g__Aequorivita; s__
New.CleanUp.ReferenceOTU493	0.5	0.4795	0.496003	1	0	0.166667	k__Bacteria; p__Firmicutes; c__Clostridia; o__Clostridiales
New.CleanUp.ReferenceOTU500	0.5	0.4795	0.496003	1	0	0.166667	k__Bacteria; p__Actinobacteria; c__Actinobacteria; o__Actinomycetales; f__Yaniellaceae; g__Yaniella; s__
New.CleanUp.ReferenceOTU520	0.5	0.4795	0.496003	1	0	0.333333	k__Bacteria; p__Actinobacteria; c__Actinobacteria; o__Actinomycetales; f__Pseudonocardiaceae; g__Saccharopolyspora; s__
New.CleanUp.ReferenceOTU529	0.5	0.4795	0.496003	1	0	0.166667	k__Bacteria; p__Firmicutes; c__Bacilli; o__Bacillales; f__Bacillaceae; g__Bacillus; s__
New.CleanUp.ReferenceOTU539	0.5	0.4795	0.496003	1	0	0.166667	k__Bacteria; p__Firmicutes; c__Clostridia; o__Clostridiales; f__Clostridiaceae; g__Clostridium; s__
New.CleanUp.ReferenceOTU545	0.5	0.4795	0.496003	1	0	0.166667	k__Bacteria; p__Proteobacteria; c__Alphaproteobacteria; o__Sphingomonadales; f__Sphingomonadaceae; g__Sphingomonas; s__
New.CleanUp.ReferenceOTU564	0.5	0.4795	0.496003	1	0	0.333333	k__Bacteria; p__Actinobacteria; c__Actinobacteria; o__Actinomycetales; f__Pseudonocardiaceae; g__Saccharopolyspora; s__
New.CleanUp.ReferenceOTU568	0.5	0.4795	0.496003	1	0	0.166667	k__Bacteria; p__Firmicutes; c__Clostridia; o__Clostridiales; f__[Tissierellaceae]; g__Sporanaerobacter; s__
New.CleanUp.ReferenceOTU572	0.5	0.4795	0.496003	1	0	0.166667	k__Bacteria; p__Firmicutes; c__Bacilli; o__Bacillales; f__; g__; s__
New.CleanUp.ReferenceOTU602	0.5	0.4795	0.496003	1	0	1	k__Bacteria; p__Actinobacteria; c__Actinobacteria; o__Actinomycetales; f__Pseudonocardiaceae
New.CleanUp.ReferenceOTU617	0.5	0.4795	0.496003	1	0	0.166667	k__Bacteria; p__Proteobacteria; c__Gammaproteobacteria; o__Pseudomonadales; f__Moraxellaceae; g__Acinetobacter; s__johnsonii
New.CleanUp.ReferenceOTU618	0.5	0.4795	0.496003	1	0	1.16667	k__Bacteria; p__Firmicutes; c__Clostridia; o__Clostridiales; f__[Tissierellaceae]; g__; s__
New.CleanUp.ReferenceOTU642	0.5	0.4795	0.496003	1	0	0.166667	k__Bacteria; p__Firmicutes; c__Clostridia; o__Clostridiales; f__[Tissierellaceae]; g__Sporanaerobacter; s__
New.CleanUp.ReferenceOTU643	0.5	0.4795	0.496003	1	0	0.166667	k__Bacteria; p__Firmicutes; c__Clostridia; o__Clostridiales; f__[Tissierellaceae]; g__Sporanaerobacter; s__
New.CleanUp.ReferenceOTU652	0.5	0.4795	0.496003	1	0	0.166667	k__Bacteria; p__Firmicutes; c__Bacilli; o__Bacillales; f__Bacillaceae; g__; s__
New.CleanUp.ReferenceOTU667	0.5	0.4795	0.496003	1	0	0.166667	k__Bacteria; p__Actinobacteria; c__Actinobacteria; o__Actinomycetales; f__Pseudonocardiaceae; g__Saccharopolyspora; s__
New.CleanUp.ReferenceOTU669	0.5	0.4795	0.496003	1	0	0.166667	k__Bacteria; p__Firmicutes; c__Clostridia; o__Thermoanaerobacterales; f__; g__; s__
New.CleanUp.ReferenceOTU671	0.5	0.4795	0.496003	1	0	0.166667	k__Bacteria; p__Firmicutes; c__Clostridia; o__Clostridiales; f__Clostridiaceae; g__Clostridium; s__
New.CleanUp.ReferenceOTU693	0.5	0.4795	0.496003	1	0	0.166667	k__Bacteria; p__Actinobacteria; c__Actinobacteria; o__Actinomycetales; f__Nocardioidaceae; g__Pimelobacter; s__
New.CleanUp.ReferenceOTU700	0.5	0.4795	0.496003	1	0	0.333333	k__Bacteria; p__Proteobacteria; c__Gammaproteobacteria; o__Oceanospirillales; f__Halomonadaceae; g__; s__
New.CleanUp.ReferenceOTU741	0.5	0.4795	0.496003	1	0	0.166667	k__Bacteria; p__Firmicutes; c__Clostridia; o__Clostridiales; f__Clostridiaceae; g__Clostridium
New.CleanUp.ReferenceOTU744	0.5	0.4795	0.496003	1	0	0.166667	k__Bacteria; p__Proteobacteria; c__Alphaproteobacteria; o__Rhizobiales; f__Bradyrhizobiaceae; g__; s__
New.CleanUp.ReferenceOTU746	0.5	0.4795	0.496003	1	0	0.166667	k__Bacteria; p__Actinobacteria; c__Actinobacteria; o__Actinomycetales; f__Pseudonocardiaceae
New.CleanUp.ReferenceOTU747	0.5	0.4795	0.496003	1	0	0.333333	k__Bacteria; p__Firmicutes; c__Bacilli; o__Bacillales; f__Bacillaceae; g__; s__
New.CleanUp.ReferenceOTU786	0.5	0.4795	0.496003	1	0	0.5	k__Bacteria; p__Firmicutes; c__Bacilli; o__Bacillales; f__Listeriaceae; g__Brochothrix
New.CleanUp.ReferenceOTU792	0.5	0.4795	0.496003	1	0	0.666667	k__Bacteria; p__Actinobacteria; c__Actinobacteria; o__Actinomycetales; f__Actinomycetaceae; g__Actinomyces; s__
New.CleanUp.ReferenceOTU799	0.5	0.4795	0.496003	1	0	0.333333	k__Bacteria; p__Proteobacteria; c__Alphaproteobacteria; o__Rhizobiales; f__Methylobacteriaceae; g__Methylobacterium
New.CleanUp.ReferenceOTU848	0.5	0.4795	0.496003	1	0	0.166667	k__Bacteria; p__Firmicutes; c__Clostridia; o__Clostridiales; f__Clostridiaceae; g__Clostridium; s__
New.CleanUp.ReferenceOTU854	0.5	0.4795	0.496003	1	0	0.166667	k__Bacteria; p__Firmicutes; c__Clostridia; o__Clostridiales; f__Clostridiaceae; g__; s__
New.CleanUp.ReferenceOTU867	0.5	0.4795	0.496003	1	0	0.166667	k__Bacteria; p__Actinobacteria; c__Actinobacteria; o__Actinomycetales; f__Brevibacteriaceae; g__Brevibacterium; s__
New.CleanUp.ReferenceOTU893	0.5	0.4795	0.496003	1	0	0.166667	k__Bacteria; p__Firmicutes; c__Clostridia; o__Clostridiales; f__Clostridiaceae; g__Clostridium; s__
New.CleanUp.ReferenceOTU897	0.5	0.4795	0.496003	1	0	0.166667	k__Bacteria; p__Firmicutes; c__Clostridia; o__Clostridiales; f__Clostridiaceae
New.CleanUp.ReferenceOTU898	0.5	0.4795	0.496003	1	0	0.166667	k__Bacteria; p__Firmicutes; c__Clostridia; o__Clostridiales; f__[Tissierellaceae]; g__; s__
New.CleanUp.ReferenceOTU904	0.5	0.4795	0.496003	1	0	0.166667	k__Bacteria; p__Proteobacteria; c__Alphaproteobacteria; o__Sphingomonadales; f__Sphingomonadaceae; g__Sphingomonas
New.CleanUp.ReferenceOTU906	0.5	0.4795	0.496003	1	0	0.166667	k__Bacteria; p__Firmicutes; c__Bacilli; o__Bacillales; f__Bacillaceae; g__; s__
New.CleanUp.ReferenceOTU928	0.5	0.4795	0.496003	1	0	0.5	k__Bacteria; p__Firmicutes; c__Bacilli; o__Bacillales; f__Bacillaceae; g__Bacillus
New.CleanUp.ReferenceOTU947	0.5	0.4795	0.496003	1	0	0.166667	k__Bacteria; p__Firmicutes; c__Clostridia; o__Clostridiales; f__[Tissierellaceae]; g__; s__
New.CleanUp.ReferenceOTU954	0.5	0.4795	0.496003	1	0	0.166667	k__Bacteria; p__Proteobacteria; c__Alphaproteobacteria; o__Sphingomonadales; f__Sphingomonadaceae; g__Sphingomonas; s__
New.CleanUp.ReferenceOTU962	0.5	0.4795	0.496003	1	0	0.166667	k__Bacteria; p__Actinobacteria; c__Actinobacteria; o__Actinomycetales; f__Microbacteriaceae; g__Leucobacter; s__
New.CleanUp.ReferenceOTU967	0.5	0.4795	0.496003	1	0	0.333333	k__Bacteria; p__Firmicutes; c__Bacilli; o__Bacillales; f__Bacillaceae; g__Bacillus
New.CleanUp.ReferenceOTU972	0.5	0.4795	0.496003	1	0	0.166667	Unassigned
New.CleanUp.ReferenceOTU978	0.5	0.4795	0.496003	1	0	0.333333	k__Bacteria; p__Firmicutes; c__Clostridia; o__Clostridiales; f__Eubacteriaceae; g__Garciella; s__
New.CleanUp.ReferenceOTU988	0.5	0.4795	0.496003	1	0	0.333333	k__Bacteria; p__Firmicutes; c__Clostridia; o__Clostridiales; f__[Tissierellaceae]; g__Sporanaerobacter; s__
New.CleanUp.ReferenceOTU1000	0.5	0.4795	0.496003	1	0	0.166667	k__Bacteria; p__Firmicutes; c__Clostridia; o__Clostridiales; f__[Tissierellaceae]; g__Sporanaerobacter; s__
New.CleanUp.ReferenceOTU1005	0.5	0.4795	0.496003	1	0	0.166667	k__Bacteria; p__Firmicutes; c__Clostridia; o__Clostridiales; f__Clostridiaceae; g__Clostridium; s__
New.CleanUp.ReferenceOTU1009	0.5	0.4795	0.496003	1	0	0.333333	k__Bacteria; p__Proteobacteria; c__Alphaproteobacteria; o__Sphingomonadales; f__Sphingomonadaceae; g__Sphingomonas; s__
New.CleanUp.ReferenceOTU1017	0.5	0.4795	0.496003	1	0	0.166667	k__Bacteria; p__Firmicutes; c__Clostridia; o__Clostridiales; f__[Tissierellaceae]; g__; s__
New.CleanUp.ReferenceOTU1024	0.5	0.4795	0.496003	1	0	0.166667	k__Bacteria; p__Firmicutes; c__Clostridia; o__Clostridiales; f__Clostridiaceae; g__Clostridium; s__
New.CleanUp.ReferenceOTU1032	0.5	0.4795	0.496003	1	0	0.166667	Unassigned
New.CleanUp.ReferenceOTU1039	0.5	0.4795	0.496003	1	0	0.166667	k__Bacteria; p__Firmicutes; c__Bacilli; o__Bacillales; f__Bacillaceae; g__; s__
New.CleanUp.ReferenceOTU1045	0.5	0.4795	0.496003	1	0	0.333333	k__Bacteria; p__Actinobacteria; c__Actinobacteria; o__Actinomycetales
New.CleanUp.ReferenceOTU1070	0.5	0.4795	0.496003	1	0	0.166667	k__Bacteria; p__Proteobacteria; c__Gammaproteobacteria; o__Vibrionales; f__Vibrionaceae; g__Photobacterium; s__
New.CleanUp.ReferenceOTU1071	0.5	0.4795	0.496003	1	0	0.166667	k__Bacteria; p__Firmicutes; c__Clostridia; o__Clostridiales; f__[Tissierellaceae]; g__; s__
New.CleanUp.ReferenceOTU1075	0.5	0.4795	0.496003	1	0	0.333333	k__Bacteria; p__Proteobacteria; c__Alphaproteobacteria; o__Rhizobiales; f__Methylobacteriaceae; g__Methylobacterium
New.CleanUp.ReferenceOTU1094	0.5	0.4795	0.496003	1	0	0.166667	k__Bacteria; p__Firmicutes; c__Clostridia; o__Clostridiales; f__Clostridiaceae; g__Clostridium
New.CleanUp.ReferenceOTU1110	0.5	0.4795	0.496003	1	0	0.166667	k__Bacteria; p__Firmicutes; c__Clostridia; o__Clostridiales; f__Clostridiaceae; g__Clostridium; s__
New.CleanUp.ReferenceOTU1116	0.5	0.4795	0.496003	1	0	0.333333	k__Bacteria; p__Actinobacteria; c__Actinobacteria; o__Actinomycetales; f__Pseudonocardiaceae; g__Saccharopolyspora; s__
New.CleanUp.ReferenceOTU1121	0.5	0.4795	0.496003	1	0	0.5	k__Bacteria; p__Firmicutes; c__Clostridia; o__Clostridiales; f__[Tissierellaceae]; g__; s__
New.CleanUp.ReferenceOTU1155	0.5	0.4795	0.496003	1	0	0.166667	k__Bacteria; p__Firmicutes; c__Bacilli; o__Bacillales; f__Staphylococcaceae; g__Staphylococcus
New.CleanUp.ReferenceOTU1156	0.5	0.4795	0.496003	1	0	0.166667	k__Bacteria; p__Firmicutes; c__Clostridia; o__Clostridiales; f__Clostridiaceae; g__Clostridium
New.CleanUp.ReferenceOTU1174	0.5	0.4795	0.496003	1	0	0.166667	k__Bacteria; p__Proteobacteria; c__Gammaproteobacteria; o__Oceanospirillales; f__Halomonadaceae; g__; s__
New.CleanUp.ReferenceOTU1190	0.5	0.4795	0.496003	1	0	0.166667	k__Bacteria; p__Firmicutes; c__Clostridia; o__Clostridiales; f__[Tissierellaceae]; g__Tissierella_Soehngenia; s__
New.CleanUp.ReferenceOTU1206	0.5	0.4795	0.496003	1	0	0.333333	k__Bacteria; p__Firmicutes; c__Clostridia; o__Clostridiales; f__[Tissierellaceae]; g__; s__
New.CleanUp.ReferenceOTU1210	0.5	0.4795	0.496003	1	0	0.166667	k__Bacteria; p__Firmicutes; c__Bacilli; o__Bacillales; f__Bacillaceae; g__; s__
New.CleanUp.ReferenceOTU1212	0.5	0.4795	0.496003	1	0	0.166667	k__Bacteria; p__Firmicutes; c__Bacilli; o__Lactobacillales; f__Aerococcaceae; g__; s__
[truncated: 736 more rows]
