# Supplementary material for: Gut Microbiome and Putative Resistome of Inca and Italian Nobility Mummies
Source: Genes (Basel). 2017 Nov 7;8(11):310. doi: 10.3390/genes8110310 (PMC5704223; doi:10.3390/genes8110310)
Supplement: Supplementary file 1 [file genes-08-00310-s001.zip › Supplemetary_Dataset_2.txt]

# Constructed from biom file
#OTU ID	Extraction_Blank
k__Archaea;p__Crenarchaeota;c__Thaumarchaeota;o__Nitrososphaerales	0.000261506
k__Archaea;p__Euryarchaeota;c__Methanobacteria;o__Methanobacteriales	0.00209205
k__Bacteria;p__Acidobacteria;c__Acidobacteria-6;o__CCU21	0.000523013
k__Bacteria;p__Actinobacteria;c__Acidimicrobiia;o__Acidimicrobiales	0.000261506
k__Bacteria;p__Actinobacteria;c__Actinobacteria;o__Actinomycetales	0.045502092
k__Bacteria;p__Actinobacteria;c__Coriobacteriia;o__Coriobacteriales	0.000261506
k__Bacteria;p__Actinobacteria;c__Thermoleophilia;o__Gaiellales	0.039748954
k__Bacteria;p__Actinobacteria;c__Thermoleophilia;o__Solirubrobacterales	0.000523013
k__Bacteria;p__Bacteroidetes;c__Cytophagia;o__Cytophagales	0.000261506
k__Bacteria;p__Bacteroidetes;c__Sphingobacteriia;o__Sphingobacteriales	0.000261506
k__Bacteria;p__Bacteroidetes;c__[Rhodothermi];o__[Rhodothermales]	0.000261506
k__Bacteria;p__Bacteroidetes;c__[Saprospirae];o__[Saprospirales]	0.000523013
k__Bacteria;p__Chloroflexi;c__Anaerolineae;o__SBR1031	0.000523013
k__Bacteria;p__Cyanobacteria;c__Chloroplast;o__Streptophyta	0.008629707
k__Bacteria;p__Firmicutes;c__Bacilli;o__Bacillales	0.099110879
k__Bacteria;p__Firmicutes;c__Bacilli;o__Lactobacillales	0.001046025
k__Bacteria;p__Firmicutes;c__Clostridia;o__Clostridiales	0.173378661
k__Bacteria;p__Gemmatimonadetes;c__Gemm-1;o__	0.000523013
k__Bacteria;p__Nitrospirae;c__Nitrospira;o__Nitrospirales	0.000261506
k__Bacteria;p__Proteobacteria;c__Alphaproteobacteria;o__Caulobacterales	0.069037657
k__Bacteria;p__Proteobacteria;c__Alphaproteobacteria;o__Rhizobiales	0.053608787
k__Bacteria;p__Proteobacteria;c__Alphaproteobacteria;o__Rhodobacterales	0.000523013
k__Bacteria;p__Proteobacteria;c__Alphaproteobacteria;o__Rhodospirillales	0.041056485
k__Bacteria;p__Proteobacteria;c__Alphaproteobacteria;o__Sphingomonadales	0.030073222
k__Bacteria;p__Proteobacteria;c__Betaproteobacteria;o__	0.000261506
k__Bacteria;p__Proteobacteria;c__Betaproteobacteria;o__Burkholderiales	0.154288703
k__Bacteria;p__Proteobacteria;c__Betaproteobacteria;o__Rhodocyclales	0.000261506
k__Bacteria;p__Proteobacteria;c__Deltaproteobacteria;o__	0.000261506
k__Bacteria;p__Proteobacteria;c__Deltaproteobacteria;o__Desulfobacterales	0.000261506
k__Bacteria;p__Proteobacteria;c__Gammaproteobacteria;o__Aeromonadales	0.000261506
k__Bacteria;p__Proteobacteria;c__Gammaproteobacteria;o__Enterobacteriales	0.070083682
k__Bacteria;p__Proteobacteria;c__Gammaproteobacteria;o__Oceanospirillales	0.000523013
k__Bacteria;p__Proteobacteria;c__Gammaproteobacteria;o__Pseudomonadales	0.204236402
k__Bacteria;p__Proteobacteria;c__Gammaproteobacteria;o__Xanthomonadales	0.000523013
k__Bacteria;p__Proteobacteria;c__Gammaproteobacteria;o__[Marinicellales]	0.000261506
k__Bacteria;p__SBR1093;c__;o__	0.000261506
k__Bacteria;p__Synergistetes;c__Synergistia;o__Synergistales	0.000261506
